# Supplementary material for: Peptidoglycan recruitment by a penicillin binding protein
Source: Nat Commun. 2025 Dec 17;16:11244. doi: 10.1038/s41467-025-66095-y (PMC12717099; doi:10.1038/s41467-025-66095-y)
Supplement: Supplementary file 4 — Source Data [file 41467_2025_66095_MOESM4_ESM.xlsx]

## Sheet: Fig 1d,e
Rno	CSP	STD			Rno	CSP	STD
37	0.0255155	0.0662358			42	0	0.0274991
38	0.00662118	0.0662358			42	0	0.0274991
39	0.0243508	0.0662358			49	0.028	0.0274991
40	0.0277635	0.0662358			49	0.00505594	0.0274991
42	0.0423858	0.0662358			53	0.00711073	0.0274991
43	0.0221531	0.0662358			53	0.0712675	0.0274991
44	0.0183576	0.0662358			56	0.0362215	0.0274991
48	0.00316228	0.0662358			56	0.0160954	0.0274991
49	0.0090934	0.0662358			83	0.0170898	0.0274991
51	0.0480521	0.0662358			84	0.0246221	0.0274991
52	0.0340331	0.0662358			84	0.0579531	0.0274991
53	0.0529367	0.0662358			90	0.00403113	0.0274991
58	0.0366427	0.0662358			96	0.008	0.0274991
60	0.00326956	0.0662358			99	0.00520216	0.0274991
61	0.0476681	0.0662358			101	0	0.0274991
62	0.0652871	0.0662358			104	0.0208102	0.0274991
63	0.0511707	0.0662358			104	0	0.0274991
65	0.0245359	0.0662358			106	0.0120104	0.0274991
67	0.0221416	0.0662358			126	0.0256759	0.0274991
68	0.0111803	0.0662358			129	0.00559017	0.0274991
69	0.0294727	0.0662358			129	0.0109573	0.0274991
71	0.059298	0.0662358			138	0	0.0274991
72	0.0551696	0.0662358			138	0.00921954	0.0274991
74	0.0311127	0.0662358			147	0.0120416	0.0274991
75	0.0149335	0.0662358			154	0	0.0274991
77	0.0258155	0.0662358			164	0	0.0274991
78	0.00328024	0.0662358			164	0	0.0274991
79	0.0463249	0.0662358			166	0	0.0274991
81	0.0319376	0.0662358			166	0.0360139	0.0274991
83	0.0164754	0.0662358			176	0.0116431	0.0274991
85	0.0253148	0.0662358			177	0	0.0274991
86	0.0364611	0.0662358			184	0	0.0274991
87	0.0253024	0.0662358			190	0.00756637	0.0274991
92	0.0130553	0.0662358			190	0.0281114	0.0274991
93	0.0533892	0.0662358			193	0.0166208	0.0274991
94	0.0770356	0.0662358			193	0.0210238	0.0274991
95	0.0660046	0.0662358			195	0.00781425	0.0274991
96	0.0202111	0.0662358			195	0	0.0274991
97	0.0197254	0.0662358			196	0.00840015	0.0274991
100	0.111551	0.0662358			196	0.0225887	0.0274991
101	0.0180953	0.0662358			210	0.0146309	0.0274991
102	0.0343447	0.0662358			213	0	0.0274991
103	0.0184272	0.0662358			219	0.00540833	0.0274991
104	0.0590962	0.0662358			224	0	0.0274991
105	0.0103846	0.0662358			228	0	0.0274991
106	0.0390104	0.0662358			233	0.00548293	0.0274991
112	0.00847585	0.0662358			233	0	0.0274991
113	0.0592557	0.0662358			239	0.0100623	0.0274991
114	0.0240832	0.0662358			239	0	0.0274991
115	0.0114127	0.0662358			241	0.01125	0.0274991
117	0.0285414	0.0662358			241	0.0175285	0.0274991
118	0.00540833	0.0662358			243	0.0381182	0.0274991
119	0.00228254	0.0662358			244	0.0135	0.0274991
120	0.00909725	0.0662358			251	0.0122066	0.0274991
121	0.086899	0.0662358			251	0.0189225	0.0274991
122	0.06408	0.0662358			257	0	0.0274991
123	0.0531507	0.0662358			260	0.00480234	0.0274991
124	0.109115	0.0662358			260	0.0368782	0.0274991
125	0.0240601	0.0662358			274	0.00111803	0.0274991
127	0.0499896	0.0662358			274	0.0160078	0.0274991
129	0.0962809	0.0662358			275	0.00246221	0.0274991
130	0.0067082	0.0662358			278	0.0106095	0.0274991
133	0.0290084	0.0662358			278	0.00872138	0.0274991
134	0.00766551	0.0662358			281	0.0642578	0.0274991
135	0.00882553	0.0662358			286	0.0705071	0.0274991
136	0.00558659	0.0662358			292	0.0436585	0.0274991
137	0.0192419	0.0662358			292	0.00246221	0.0274991
138	0.0476944	0.0662358			298	0	0.0274991
139	0.0436651	0.0662358			303	0	0.0274991
140	0.0403118	0.0662358			303	0.0158765	0.0274991
143	0.0389102	0.0662358			311	0.00820061	0.0274991
144	0.0143178	0.0662358			311	0.0151327	0.0274991
145	0.0286	0.0662358			319	0.00901388	0.0274991
146	0.00805047	0.0662358			319	0.00946375	0.0274991
147	0.0291926	0.0662358			321	0.00282843	0.0274991
148	0.0266391	0.0662358			327	0.112135	0.0274991
149	0.0283132	0.0662358			327	0	0.0274991
150	0.00977548	0.0662358			331	0	0.0274991
152	0.0450218	0.0662358			331	0.0244387	0.0274991
154	0.0103446	0.0662358			332	0.0088353	0.0274991
155	0.0392796	0.0662358			332	0.0154293	0.0274991
157	0.0280401	0.0662358			333	0.0241156	0.0274991
158	0.0436588	0.0662358			337	0.021	0.0274991
160	0.0458394	0.0662358			337	0	0.0274991
161	0.0328445	0.0662358			343	0.0353553	0.0274991
162	0.0690238	0.0662358			345	0.00206155	0.0274991
163	0.0366742	0.0662358			345	0.00831039	0.0274991
164	0.0514129	0.0662358			347	0.00648556	0.0274991
165	0.00646607	0.0662358			367	0.0102956	0.0274991
166	0.0366137	0.0662358			367	0	0.0274991
167	0.00316228	0.0662358			376	0.0118849	0.0274991
168	0.0375618	0.0662358			376	0	0.0274991
169	0.0479942	0.0662358			377	0.00447214	0.0274991
170	0.00872009	0.0662358			377	0.00509902	0.0274991
171	0.0443806	0.0662358			379	0.00585235	0.0274991
172	0.00951893	0.0662358			379	0	0.0274991
173	0.0492443	0.0662358			394	0.0122066	0.0274991
174	0.00890225	0.0662358			411	0.00141421	0.0274991
175	0.0339612	0.0662358			427	0.0156285	0.0274991
177	0.0266188	0.0662358			431	0.001	0.0274991
178	0.0290991	0.0662358			433	0.0106301	0.0274991
179	0.00447214	0.0662358			433	0.00901388	0.0274991
180	0.0385673	0.0662358			438	0	0.0274991
181	0.0128062	0.0662358			443	0.00916856	0.0274991
182	0.069527	0.0662358			444	0.00500625	0.0274991
184	0.0134123	0.0662358			444	0.00806226	0.0274991
188	0.0165	0.0662358			446	0.00632949	0.0274991
189	0.0184402	0.0662358			449	0.00548293	0.0274991
190	0.0646727	0.0662358			449	0.0175285	0.0274991
191	0.0130188	0.0662358			462	0.0182003	0.0274991
192	0.0317515	0.0662358			465	0.00596343	0.0274991
193	0.0135484	0.0662358			465	0.0107355	0.0274991
194	0.00672012	0.0662358			468	0	0.0274991
195	0.0110018	0.0662358			468	0.00548293	0.0274991
196	0.0278928	0.0662358			471	0.00502494	0.0274991
198	0.040281	0.0662358			471	0	0.0274991
199	0.0326038	0.0662358			473	0	0.0274991
200	0.0221651	0.0662358			473	0	0.0274991
201	0.0119	0.0662358			477	0.0239387	0.0274991
202	0.0535989	0.0662358			478	0.00938416	0.0274991
203	0.0243516	0.0662358			483	0.0072111	0.0274991
204	0.00622977	0.0662358			490	0.00715891	0.0274991
205	0.0304138	0.0662358			490	0.0067082	0.0274991
206	0.0336149	0.0662358			501	0.0131743	0.0274991
208	0.0100623	0.0662358			501	0.00801561	0.0274991
211	0.00968969	0.0662358			505	0	0.0274991
212	0.0153457	0.0662358			510	0.00375	0.0274991
213	0.022078	0.0662358			510	0.00721543	0.0274991
214	0.0226586	0.0662358			512	0.00375	0.0274991
215	0.0639981	0.0662358			514	0.00390512	0.0274991
216	0.0249447	0.0662358			521	0.0228254	0.0274991
217	0.0208492	0.0662358			531	0.0210535	0.0274991
220	0.018851	0.0662358			532	0.00460977	0.0274991
221	0.0235136	0.0662358			532	0	0.0274991
223	0.0277027	0.0662358			533	0.0105948	0.0274991
224	0.00509902	0.0662358			533	0.00225	0.0274991
225	0.0014	0.0662358			543	0	0.0274991
226	0.0154353	0.0662358			543	0.0119818	0.0274991
227	0.0250122	0.0662358			544	0.0025	0.0274991
228	0.0196237	0.0662358			545	0.00782624	0.0274991
229	0.0135059	0.0662358			548	0	0.0274991
230	0.00583095	0.0662358			556	0.0102987	0.0274991
231	0.0290429	0.0662358			556	0	0.0274991
232	0.0110164	0.0662358			563	0.00509902	0.0274991
233	0.0186035	0.0662358			564	0.0560496	0.0274991
234	0.00921358	0.0662358			564	0.00761988	0.0274991
237	0.0197385	0.0662358			568	0.00625	0.0274991
238	0.0218229	0.0662358			568	0	0.0274991
239	0.00500899	0.0662358			569	0.0152828	0.0274991
241	0.058352	0.0662358			580	0.0167351	0.0274991
242	0.00672681	0.0662358			580	0.00711073	0.0274991
244	0.017066	0.0662358			581	0.0408725	0.0274991
245	0.0159841	0.0662358			586	0.0142149	0.0274991
246	0.0220411	0.0662358			586	0.02975	0.0274991
247	0.0108079	0.0662358			589	0.0930272	0.0274991
248	0.0486296	0.0662358			590	0.00890225	0.0274991
250	0.0100578	0.0662358			590	0.00701783	0.0274991
251	0.00713863	0.0662358			593	0.00447214	0.0274991
253	0.0148661	0.0662358			593	0.00390512	0.0274991
254	0.00822253	0.0662358			596	0.0259422	0.0274991
255	0.0121165	0.0662358			596	0.00782624	0.0274991
256	0.00967678	0.0662358			597	0.00824621	0.0274991
257	0.0259077	0.0662358			597	0	0.0274991
258	0.0337929	0.0662358			600	0.0480104	0.0274991
260	0.0476609	0.0662358			600	0.026487	0.0274991
261	0.0596191	0.0662358			610	0.0337648	0.0274991
262	0.0251796	0.0662358			610	0	0.0274991
263	0.00721388	0.0662358			612	0.00225	0.0274991
264	0.00869253	0.0662358			614	0.00921954	0.0274991
267	0.00976166	0.0662358			614	0.01	0.0274991
268	0.0353553	0.0662358			623	0.025005	0.0274991
269	0.100977	0.0662358			629	0.0200141	0.0274991
270	0.0390001	0.0662358			629	0	0.0274991
271	0.0426297	0.0662358			637	0	0.0274991
273	0.00652993	0.0662358			637	0	0.0274991
274	0.0156605	0.0662358			650	0	0.0274991
277	0.00689638	0.0662358			650	0.0170898	0.0274991
278	0.0213063	0.0662358			669	0.00905539	0.0274991
282	0.051164	0.0662358			669	0	0.0274991
284	0.0234683	0.0662358			670	0.00390512	0.0274991
285	0.0172803	0.0662358			670	0	0.0274991
286	0.0520865	0.0662358			673	0.00223607	0.0274991
291	0.039084	0.0662358
292	0.0246219	0.0662358
293	0.0610574	0.0662358
294	0.303437	0.0662358
295	0.00519711	0.0662358
296	0.0200801	0.0662358
297	0.0321055	0.0662358
298	0.0101607	0.0662358
299	0.0679591	0.0662358
300	0.0166481	0.0662358
301	0.00976524	0.0662358
302	0.0123434	0.0662358
303	0.0643243	0.0662358
306	0.0377725	0.0662358
307	0.00732393	0.0662358
308	0.0344244	0.0662358
309	0.0141152	0.0662358
310	0.0386576	0.0662358
311	0.0271065	0.0662358
312	0.028936	0.0662358
313	0.0217154	0.0662358
314	0.0545212	0.0662358
315	0.0178885	0.0662358
316	0.0130981	0.0662358
317	0.041059	0.0662358
319	0.0454389	0.0662358
320	0.0430726	0.0662358
321	0.012083	0.0662358
322	0.0690059	0.0662358
323	0.0227264	0.0662358
326	0.0544136	0.0662358
327	0.0429958	0.0662358
328	0.0215177	0.0662358
329	0.0118727	0.0662358
330	0.0280145	0.0662358
331	0.00618466	0.0662358
332	0.0264955	0.0662358
333	0.0370417	0.0662358
334	0.129048	0.0662358
335	0.0409034	0.0662358
336	0.0200801	0.0662358
337	0.016086	0.0662358
338	0.0485077	0.0662358
339	0.0257263	0.0662358
340	0.0254197	0.0662358
341	0.0332415	0.0662358
342	0.0598415	0.0662358
344	0.00834326	0.0662358
345	0.0320351	0.0662358
346	0.0225391	0.0662358
347	0.00768375	0.0662358
348	0.0132322	0.0662358
349	0.00902441	0.0662358
352	0.0614525	0.0662358
353	0.0549401	0.0662358
354	0.0397598	0.0662358
355	0.00547814	0.0662358
356	0.0239727	0.0662358
357	0.00634114	0.0662358
358	0.00722772	0.0662358
359	0.0253251	0.0662358
360	0.00837616	0.0662358
361	0.0143962	0.0662358
362	0.0240127	0.0662358
363	0.0706283	0.0662358
365	0.00262488	0.0662358
367	0.0505693	0.0662358
368	0.0275182	0.0662358
369	0.00219317	0.0662358
370	0.00539351	0.0662358
374	0.00926499	0.0662358
374	0.0330547	0.0662358
376	0.059785	0.0662358
378	0.00806226	0.0662358
379	0.00938136	0.0662358
380	0.0132925	0.0662358
381	0.0180834	0.0662358
382	0.0275688	0.0662358
384	0.0541827	0.0662358
386	0.022182	0.0662358
388	0.0173367	0.0662358
393	0.0110436	0.0662358
394	0.0512363	0.0662358
395	0.0588239	0.0662358
396	0.0114127	0.0662358
397	0.0868643	0.0662358
398	0.0382852	0.0662358
399	0.0390104	0.0662358
400	0.0156895	0.0662358
401	0.04008	0.0662358
402	0.0702513	0.0662358
407	0.0242495	0.0662358
413	0.0285524	0.0662358
414	0.009005	0.0662358
415	0	0.0662358
416	0.0141549	0.0662358
417	0.00529528	0.0662358
418	0.0118	0.0662358
419	0.0242365	0.0662358
421	0.0280064	0.0662358
422	0.0223464	0.0662358
426	0.10328	0.0662358
428	0.0641355	0.0662358
430	0.00656049	0.0662358
431	0.0110766	0.0662358
432	0.0110368	0.0662358
434	0.0141152	0.0662358
435	0.0491675	0.0662358
436	0.0353696	0.0662358
437	0.0622524	0.0662358
438	0.0582221	0.0662358
439	0.0474131	0.0662358
441	0.265905	0.0662358
442	0.0392588	0.0662358
443	0.0430336	0.0662358
444	0.0703346	0.0662358
445	0.0210402	0.0662358
446	0.0382205	0.0662358
447	0.0281114	0.0662358
448	0.137227	0.0662358
449	0.0300307	0.0662358
450	0.013124	0.0662358
451	0.0239282	0.0662358
452	0.0110549	0.0662358
454	0.0360555	0.0662358
455	0.101652	0.0662358
457	0.135734	0.0662358
458	0.00402616	0.0662358
459	0.0186011	0.0662358
460	0.0193039	0.0662358
461	0.0251205	0.0662358
462	0.0297659	0.0662358
463	0.134504	0.0662358
464	0.0604669	0.0662358
465	0.00853756	0.0662358
466	0	0.0662358
467	0.03872	0.0662358
468	0.0260094	0.0662358
470	0.0176241	0.0662358
471	0.0412311	0.0662358
472	0.118036	0.0662358
473	0.0200689	0.0662358
475	0.0534349	0.0662358
476	0.0489102	0.0662358
479	0.0138578	0.0662358
480	0.069714	0.0662358
481	0.0938791	0.0662358
482	0.02597	0.0662358
483	0.0271774	0.0662358
485	0.0328824	0.0662358
486	0.0429344	0.0662358
487	0.005	0.0662358
488	0.0189212	0.0662358
491	0.0122642	0.0662358
492	0.04122	0.0662358
493	0.0270046	0.0662358
494	0.0103942	0.0662358
496	0.0310522	0.0662358
497	0.021578	0.0662358
498	0.0481424	0.0662358
499	0.0219829	0.0662358
500	0.0157191	0.0662358
501	0.00606712	0.0662358
502	0.058007	0.0662358
503	0.0246416	0.0662358
504	0.0132378	0.0662358
505	0.0385721	0.0662358
506	0.0200172	0.0662358
507	0.0191471	0.0662358
508	0.0187949	0.0662358
509	0.0335596	0.0662358
510	0.0293626	0.0662358
514	0.0129958	0.0662358
515	0.00919837	0.0662358
516	0.0139628	0.0662358
517	0.00666033	0.0662358
519	0.0180834	0.0662358
520	0.0103846	0.0662358
521	0.0329005	0.0662358
522	0.021792	0.0662358
523	0.285123	0.0662358
524	0.0217495	0.0662358
525	0	0.0662358
526	0.0198081	0.0662358
527	0.0404282	0.0662358
528	0.0328434	0.0662358
529	0.0125176	0.0662358
530	0.0717707	0.0662358
531	0.00820061	0.0662358
532	0.0295941	0.0662358
533	0.0799172	0.0662358
537	0.0133776	0.0662358
538	0.0218403	0.0662358
539	0.0122654	0.0662358
540	0.0126574	0.0662358
541	0.0435725	0.0662358
542	0.0431125	0.0662358
543	0.0255619	0.0662358
544	0.0315221	0.0662358
545	0.0384838	0.0662358
546	0.00801561	0.0662358
548	0	0.0662358
550	0.0675773	0.0662358
551	0.0543529	0.0662358
557	0.013159	0.0662358
560	0.0614369	0.0662358
561	0.0153805	0.0662358
562	0.0219246	0.0662358
563	0.029	0.0662358
564	0.0369173	0.0662358
565	0.0220735	0.0662358
567	0.00829699	0.0662358
569	0.0514417	0.0662358
570	0.00689638	0.0662358
571	0.0277937	0.0662358
572	0.0328824	0.0662358
573	0.0200122	0.0662358
574	0.0198305	0.0662358
575	0.0136971	0.0662358
576	0.0482909	0.0662358
577	0.0181648	0.0662358
578	0.0556389	0.0662358
579	0.0357532	0.0662358
580	0.00715891	0.0662358
581	0.0561626	0.0662358
582	0.577749	0.0662358
583	0.0296731	0.0662358
585	0.0109343	0.0662358
587	0.0411754	0.0662358
588	0.0514125	0.0662358
589	0.0260929	0.0662358
590	0.0290209	0.0662358
592	0.0223788	0.0662358
595	0.0596154	0.0662358
596	0.0372265	0.0662358
597	0.00848764	0.0662358
598	0.0243288	0.0662358
600	0.026021	0.0662358
601	0.0649832	0.0662358
602	0.0484248	0.0662358
605	0.0222326	0.0662358
606	0.0356355	0.0662358
607	0.0245226	0.0662358
609	0.0102083	0.0662358
610	0.0014	0.0662358
611	0.00206155	0.0662358
612	0.0324039	0.0662358
614	0.0132322	0.0662358
615	0.0117881	0.0662358
616	0.0220184	0.0662358
617	0.00538516	0.0662358
621	0.0427538	0.0662358
622	0.0370912	0.0662358
623	0.0313847	0.0662358
624	0.0275545	0.0662358
625	0.0511587	0.0662358
626	0.0111803	0.0662358
627	0.0841354	0.0662358
628	0.0672167	0.0662358
629	0.0147719	0.0662358
630	0.110082	0.0662358
631	0.22631	0.0662358
632	0.0642109	0.0662358
633	0.00215407	0.0662358
634	0.0251563	0.0662358
635	0.0234555	0.0662358
637	0.00968969	0.0662358
639	0.0240169	0.0662358
640	0.0178676	0.0662358
641	0.00100499	0.0662358
646	0.0113031	0.0662358
647	0.010412	0.0662358
648	0.0184564	0.0662358
649	0.00606712	0.0662358
650	0.0622435	0.0662358
651	0.00743303	0.0662358
652	0.0013	0.0662358
653	0.0308701	0.0662358
654	0.0219463	0.0662358
661	0.0306139	0.0662358
662	0.0314554	0.0662358
663	0.01622	0.0662358
664	0.0352989	0.0662358
665	0.0273425	0.0662358
666	0.0130004	0.0662358
667	0.0341063	0.0662358
669	0.051933	0.0662358
672	0.0407185	0.0662358
673	0.0152643	0.0662358
675	0.017095	0.0662358
676	0.0325652	0.0662358
677	0.0592325	0.0662358

## Sheet: Fig 2d
Rno	CSP	STD
37	0.00583095	0.0547422
38	0.0108462	0.0547422
39	0.00693109	0.0547422
40	0.00583095	0.0547422
42	0.00214709	0.0547422
43	0.0052811	0.0547422
44	0.0131183	0.0547422
48	0.00907965	0.0547422
49	0.00594643	0.0547422
51	0.0117478	0.0547422
52	0.00824621	0.0547422
53	0.00873212	0.0547422
58	0.00730821	0.0547422
60	0.0031241	0.0547422
61	0.0170294	0.0547422
62	0.00316228	0.0547422
63	0.0104709	0.0547422
65	0.0034	0.0547422
67	0.00228254	0.0547422
68	0.011962	0.0547422
69	0.0124535	0.0547422
71	0.00534883	0.0547422
72	0.00128062	0.0547422
74	0.00827587	0.0547422
75	0.0132801	0.0547422
77	0.0207183	0.0547422
78	0.00238537	0.0547422
79	0.00156205	0.0547422
81	0.00984886	0.0547422
83	0.00511957	0.0547422
85	0.00360555	0.0547422
86	0.00902718	0.0547422
87	0.00401995	0.0547422
92	0.01853	0.0547422
93	0.0272132	0.0547422
94	0.0143178	0.0547422
95	0.00629365	0.0547422
96	0.00927847	0.0547422
97	0.0045	0.0547422
100	0.0382394	0.0547422
101	0.00172047	0.0547422
102	0.0113177	0.0547422
103	0.00986712	0.0547422
104	0.00524976	0.0547422
105	0.00430813	0.0547422
106	0.048293	0.0547422
112	0.00599083	0.0547422
113	0.00326956	0.0547422
114	0.007	0.0547422
115	0.00936803	0.0547422
117	0.00599083	0.0547422
118	0.00904489	0.0547422
119	0.00540833	0.0547422
120	0.0067082	0.0547422
121	0.0268931	0.0547422
122	0.025713	0.0547422
123	0.0220656	0.0547422
124	0.0550001	0.0547422
125	0.022809	0.0547422
127	0.0264705	0.0547422
129	0.0335894	0.0547422
130	0.0093	0.0547422
133	0.00200998	0.0547422
134	0.0041	0.0547422
135	0.00718053	0.0547422
136	0.00601332	0.0547422
137	0.0022	0.0547422
138	0.011962	0.0547422
139	0.0103581	0.0547422
140	0.015317	0.0547422
143	0.00431393	0.0547422
144	0.00401123	0.0547422
145	0.0056648	0.0547422
146	0.00684763	0.0547422
147	0.0113031	0.0547422
148	0.0108853	0.0547422
149	0.00377359	0.0547422
150	0.00707107	0.0547422
152	0.0111803	0.0547422
154	0.00200998	0.0547422
155	0.00104403	0.0547422
157	0.00275862	0.0547422
158	0.0058	0.0547422
160	0.00223607	0.0547422
161	0.0106471	0.0547422
162	0.0100499	0.0547422
163	0.0201695	0.0547422
164	0.0203	0.0547422
165	0.00670522	0.0547422
166	0.0183371	0.0547422
167	0.0060208	0.0547422
168	0.01449	0.0547422
169	0.0161419	0.0547422
170	0.0036	0.0547422
171	0.0078924	0.0547422
172	0.00403113	0.0547422
173	0.0041	0.0547422
174	0.0080895	0.0547422
175	0.0177598	0.0547422
177	0.00403609	0.0547422
178	0.00632456	0.0547422
179	0.00355106	0.0547422
180	0.0094	0.0547422
181	0.0148661	0.0547422
182	0.0216342	0.0547422
184	0.002	0.0547422
188	0.0120104	0.0547422
189	0.0041	0.0547422
190	0.00310483	0.0547422
191	0.0133056	0.0547422
192	0.00948736	0.0547422
193	0.00304795	0.0547422
194	0.00666408	0.0547422
195	0.00635689	0.0547422
196	0.00769675	0.0547422
198	0.00300666	0.0547422
199	0.0031241	0.0547422
200	0.0252357	0.0547422
201	0.00700286	0.0547422
202	0.00275862	0.0547422
203	0.00618466	0.0547422
204	0.00200998	0.0547422
205	0.0105683	0.0547422
206	0.0052811	0.0547422
208	0.00832406	0.0547422
211	0.00305941	0.0547422
212	0.00100499	0.0547422
213	0.00810494	0.0547422
214	0.0224163	0.0547422
215	0.00837616	0.0547422
216	0.00906697	0.0547422
217	0.00573062	0.0547422
220	0.00122066	0.0547422
221	0.0031241	0.0547422
223	0.0125399	0.0547422
224	0.00401123	0.0547422
225	0.0035	0.0547422
226	0.00205913	0.0547422
227	0.00134536	0.0547422
228	0.00672012	0.0547422
229	0.0101789	0.0547422
230	0.0121824	0.0547422
231	0.00223607	0.0547422
232	0.0050636	0.0547422
233	0.00753923	0.0547422
234	0.00208806	0.0547422
237	0.00282843	0.0547422
238	0.00107703	0.0547422
239	0.00815843	0.0547422
241	0.0114018	0.0547422
242	0.00206155	0.0547422
244	0.00802247	0.0547422
245	0.00720347	0.0547422
246	0.00738173	0.0547422
247	0.00662118	0.0547422
248	0.00390512	0.0547422
250	0.004005	0.0547422
251	0.00228254	0.0547422
253	0.0111158	0.0547422
254	0.00750267	0.0547422
255	0.00848528	0.0547422
256	0.00250799	0.0547422
257	0.0163478	0.0547422
258	0.00335261	0.0547422
260	0.00628013	0.0547422
261	0.0134614	0.0547422
262	0.0102	0.0547422
263	0.0137317	0.0547422
264	0.00508035	0.0547422
267	0.00453431	0.0547422
268	0.00610328	0.0547422
269	0.0108079	0.0547422
270	0.00800562	0.0547422
271	0.00202237	0.0547422
273	0.00100499	0.0547422
274	0.00510784	0.0547422
277	0.00765572	0.0547422
278	0.00938136	0.0547422
282	0.0032311	0.0547422
284	0.0144222	0.0547422
285	0.00547814	0.0547422
286	0.0130384	0.0547422
291	0.0503612	0.0547422
292	0.0220275	0.0547422
293	0.0405123	0.0547422
294	0.233798	0.0547422
295	0.0149563	0.0547422
296	0.00360555	0.0547422
297	0.0171292	0.0547422
298	0.00901388	0.0547422
299	0.0060407	0.0547422
300	0.0032	0.0547422
301	0.00622013	0.0547422
302	0.00401995	0.0547422
303	0.00878009	0.0547422
306	0.0110005	0.0547422
307	0.00758222	0.0547422
308	0.00575847	0.0547422
309	0.0078	0.0547422
310	0.0141524	0.0547422
311	0.00774661	0.0547422
312	0.0100245	0.0547422
313	0.00578014	0.0547422
314	0.0236907	0.0547422
315	0.0121655	0.0547422
316	0.0108167	0.0547422
317	0.0161443	0.0547422
319	0.00944934	0.0547422
320	0.0152971	0.0547422
321	0.00256125	0.0547422
322	0.00705762	0.0547422
323	0.0231147	0.0547422
326	0.00424264	0.0547422
327	0.00500899	0.0547422
328	0.00896437	0.0547422
329	0.00202237	0.0547422
330	0.00349857	0.0547422
331	0.00588303	0.0547422
332	0.004005	0.0547422
333	0.00107703	0.0547422
334	0.0132575	0.0547422
335	0.0174631	0.0547422
336	0.00800562	0.0547422
337	0.00287924	0.0547422
338	0.0240468	0.0547422
339	0.0223806	0.0547422
340	0.00531413	0.0547422
341	0.00700643	0.0547422
342	0.00262488	0.0547422
344	0.0032311	0.0547422
345	0.0245416	0.0547422
346	0.005	0.0547422
347	0.00817863	0.0547422
348	0.00502494	0.0547422
349	0.00730821	0.0547422
352	0.0103325	0.0547422
353	0.00666408	0.0547422
354	0.0121495	0.0547422
355	0.00534883	0.0547422
356	0.00403113	0.0547422
357	0.00801311	0.0547422
358	0.0109859	0.0547422
359	0.0011	0.0547422
360	0.00726705	0.0547422
361	0.0020025	0.0547422
362	0.00754718	0.0547422
363	0.0250577	0.0547422
365	0.00269258	0.0547422
367	0.00884081	0.0547422
368	0.0101863	0.0547422
369	0.0024	0.0547422
370	0.00300666	0.0547422
374	0.00134536	0.0547422
375	0.00829699	0.0547422
376	0.00208806	0.0547422
378	0.00275862	0.0547422
379	0.00662118	0.0547422
380	0.0144222	0.0547422
381	0.00447214	0.0547422
382	0.00336006	0.0547422
384	0.0470596	0.0547422
386	0.0119269	0.0547422
388	0.0024	0.0547422
393	0.0082	0.0547422
394	0.0106532	0.0547422
395	0.00269258	0.0547422
396	0.0153052	0.0547422
397	0.00778203	0.0547422
398	0.00373631	0.0547422
399	0.00737631	0.0547422
400	0.00250799	0.0547422
401	0.012311	0.0547422
402	0.0168238	0.0547422
407	0.00906697	0.0547422
413	0.00524976	0.0547422
414	0.0065	0.0547422
415	0.00373631	0.0547422
416	0.00702567	0.0547422
417	0.00714213	0.0547422
418	0.0003	0.0547422
419	0.00331059	0.0547422
421	0.00223607	0.0547422
422	0.0121165	0.0547422
426	0.00806226	0.0547422
428	0.0196224	0.0547422
430	0.00672681	0.0547422
431	0.0144461	0.0547422
432	0.0181221	0.0547422
434	0.0060075	0.0547422
435	0.00838153	0.0547422
436	0.0011	0.0547422
437	0.0413879	0.0547422
438	0.00420595	0.0547422
439	0.00228254	0.0547422
441	0.018554	0.0547422
442	0.0007	0.0547422
443	0.00927847	0.0547422
444	0.0005	0.0547422
445	0.002	0.0547422
446	0.00456508	0.0547422
447	0.0054626	0.0547422
448	0.0026	0.0547422
449	0.00532541	0.0547422
450	0.00861626	0.0547422
451	0.00128062	0.0547422
452	0.00331059	0.0547422
454	0.014213	0.0547422
455	0.0227015	0.0547422
457	0.0570687	0.0547422
458	0.00206155	0.0547422
459	0.00402616	0.0547422
460	0.00653911	0.0547422
461	0.00111803	0.0547422
462	0.00707107	0.0547422
463	0.0190379	0.0547422
464	0.0032311	0.0547422
465	0.0060075	0.0547422
466	0.00148661	0.0547422
467	0.00531413	0.0547422
468	0.0080025	0.0547422
470	0.0056356	0.0547422
471	0.0088459	0.0547422
472	0.0130035	0.0547422
473	0.00441475	0.0547422
475	0.00657951	0.0547422
476	0.00203961	0.0547422
479	0.0101139	0.0547422
480	0.0112712	0.0547422
481	0.009005	0.0547422
482	0.00814923	0.0547422
483	0.0100404	0.0547422
485	0.013927	0.0547422
486	0.0123406	0.0547422
487	0.00551725	0.0547422
488	0.0121655	0.0547422
491	0.00297321	0.0547422
492	0.00360555	0.0547422
493	0.00710211	0.0547422
494	0.00335261	0.0547422
496	0.00202237	0.0547422
497	0.003	0.0547422
498	0.00909065	0.0547422
499	0.00936803	0.0547422
500	0.00326956	0.0547422
501	0.0010198	0.0547422
502	0.00141421	0.0547422
503	0.00919837	0.0547422
504	0.00344819	0.0547422
505	0.0031241	0.0547422
506	0.00547814	0.0547422
507	0.00588303	0.0547422
508	0.00509902	0.0547422
509	0.00430813	0.0547422
510	0.00344819	0.0547422
514	0.005001	0.0547422
515	0.00430813	0.0547422
516	0.00414849	0.0547422
517	0.00233238	0.0547422
519	0.00531507	0.0547422
520	0.0027	0.0547422
521	0.00756902	0.0547422
522	0.00800062	0.0547422
523	0.0708436	0.0547422
524	0.00876584	0.0547422
525	0.00955196	0.0547422
526	0.00757694	0.0547422
527	0.0153935	0.0547422
528	0.00301496	0.0547422
529	0.0120599	0.0547422
530	0.0131529	0.0547422
531	0.00447214	0.0547422
532	0.00587282	0.0547422
533	0.0187926	0.0547422
537	0.00516624	0.0547422
538	0.00900888	0.0547422
539	0.00909065	0.0547422
540	0.0065	0.0547422
541	0.00122066	0.0547422
542	0.00885664	0.0547422
543	0.021456	0.0547422
544	0.0064622	0.0547422
545	0.00578705	0.0547422
546	0.0029	0.0547422
548	0.00206155	0.0547422
550	0.00262488	0.0547422
551	0.0205915	0.0547422
557	0.0047634	0.0547422
560	0.0265686	0.0547422
561	0.00406079	0.0547422
562	0.00180278	0.0547422
563	0.00802247	0.0547422
564	0.0063	0.0547422
565	0.00761577	0.0547422
567	0.005	0.0547422
569	0.00724983	0.0547422
570	0.00511957	0.0547422
571	0.00396989	0.0547422
572	0.00134536	0.0547422
573	0.00609016	0.0547422
574	0.0021	0.0547422
575	0.0068	0.0547422
576	0.00761577	0.0547422
577	0.0140716	0.0547422
578	0.0070859	0.0547422
579	0.00403113	0.0547422
580	0.00477074	0.0547422
581	0.00765572	0.0547422
582	0.0369038	0.0547422
583	0.00968297	0.0547422
585	0.02372	0.0547422
587	0.0190055	0.0547422
588	0.00632456	0.0547422
589	0.0268246	0.0547422
590	0.0116108	0.0547422
592	0.0116619	0.0547422
595	0.00811234	0.0547422
596	0.0200022	0.0547422
597	0.00694622	0.0547422
598	0.00838153	0.0547422
600	0.0161604	0.0547422
601	0.0181108	0.0547422
602	0.0190066	0.0547422
605	0.00431393	0.0547422
606	0.0137899	0.0547422
607	0.0290765	0.0547422
609	0.0052811	0.0547422
610	0.00344093	0.0547422
611	0.00300167	0.0547422
612	0.00262488	0.0547422
614	0.00402616	0.0547422
615	0.00104403	0.0547422
616	0.00604649	0.0547422
617	0.00657951	0.0547422
621	0.0110549	0.0547422
622	0.0084119	0.0547422
623	0.00518556	0.0547422
624	0.00180278	0.0547422
625	0.0130138	0.0547422
626	0.0113177	0.0547422
627	0.01	0.0547422
628	0.0177564	0.0547422
629	0.0211244	0.0547422
630	0.0150333	0.0547422
631	0.0282491	0.0547422
632	0.00912414	0.0547422
633	0.0329509	0.0547422
634	0.005001	0.0547422
635	0.0001	0.0547422
637	0.0012	0.0547422
639	0.0088459	0.0547422
640	0.00262488	0.0547422
641	0.00675352	0.0547422
646	0.00417253	0.0547422
647	0.00707107	0.0547422
648	0.00233238	0.0547422
649	0.00769675	0.0547422
650	0.00642573	0.0547422
651	0.0048	0.0547422
652	0.0117478	0.0547422
653	0.0192844	0.0547422
654	0.00219317	0.0547422
661	0.0174917	0.0547422
662	0.0150163	0.0547422
663	0.00241661	0.0547422
664	0.0339029	0.0547422
665	0.0100975	0.0547422
666	0.00551725	0.0547422
667	0.00232594	0.0547422
669	0.0108301	0.0547422
672	0.0061	0.0547422
673	0.005	0.0547422
675	0.015096	0.0547422
676	0.00623618	0.0547422
677	0.00414849	0.0547422

## Sheet: Fig 2e
Rno	CSP	STD
37		0.0547422
38	0.0554188	0.0547422
39	0.0913755	0.0547422
40		0.0547422
42		0.0547422
43	0.00468615	0.0547422
44	0.0358575	0.0547422
48	0.0160527	0.0547422
49	0.0737564	0.0547422
51		0.0547422
52	0.0190969	0.0547422
53		0.0547422
58		0.0547422
60		0.0547422
61	0.0327622	0.0547422
62	0.0719809	0.0547422
63	0.0311161	0.0547422
65	0.0348488	0.0547422
67		0.0547422
68	0.083628	0.0547422
69	0.0481763	0.0547422
71	0.033681	0.0547422
72	0.0110549	0.0547422
74		0.0547422
75		0.0547422
77	0.0890969	0.0547422
78	0.0610184	0.0547422
79		0.0547422
81		0.0547422
83	0.026242	0.0547422
85	0.0140431	0.0547422
86	0.00524976	0.0547422
87	0.0151093	0.0547422
92	0.0853129	0.0547422
93	0.132385	0.0547422
94	0.0148809	0.0547422
95	0.149403	0.0547422
96		0.0547422
97	0.041699	0.0547422
100	0.104268	0.0547422
101	0.0122642	0.0547422
102	0.0302035	0.0547422
103		0.0547422
104	0.00834326	0.0547422
105	0.0130648	0.0547422
106	0.100519	0.0547422
112	0.0571424	0.0547422
113	0.0152398	0.0547422
114	0.0189621	0.0547422
115	0.00774661	0.0547422
117	0.00635689	0.0547422
118	0.00985089	0.0547422
119	0.020939	0.0547422
120	0.0120337	0.0547422
121	0.0551838	0.0547422
122	0.0969672	0.0547422
123	0.096097	0.0547422
124	0.134322	0.0547422
125	0.0627101	0.0547422
127	0.130472	0.0547422
129	0.048087	0.0547422
130	0.0187267	0.0547422
133	0.001	0.0547422
134	0.0944299	0.0547422
135	0.0208147	0.0547422
136	0.00860233	0.0547422
137	0.0150403	0.0547422
138	0.0307391	0.0547422
139	0.0235587	0.0547422
140	0.0142088	0.0547422
143		0.0547422
144		0.0547422
145		0.0547422
146	0.00441475	0.0547422
147	0.0122723	0.0547422
148	0.0171956	0.0547422
149	0.0163404	0.0547422
150	0.0120067	0.0547422
152	0.0234955	0.0547422
154	0.0191927	0.0547422
155	0.00811234	0.0547422
157		0.0547422
158	0.0221063	0.0547422
160	0.0194733	0.0547422
161		0.0547422
162	0.0781232	0.0547422
163	0.0263797	0.0547422
164	0.028324	0.0547422
165	0.0538947	0.0547422
166	0.0712537	0.0547422
167	0.004	0.0547422
168	0.0524844	0.0547422
169	0.0450004	0.0547422
170	0.00626498	0.0547422
171	0.0472246	0.0547422
172	0.00300666	0.0547422
173	0.0220384	0.0547422
174	0.0404041	0.0547422
175	0.0568468	0.0547422
177	0.00845044	0.0547422
178	0.0119921	0.0547422
179	0.0179725	0.0547422
180	0.0279873	0.0547422
181		0.0547422
182		0.0547422
184	0.00406079	0.0547422
188	0.037205	0.0547422
189	0.0211811	0.0547422
190	0.00417612	0.0547422
191	0.0179234	0.0547422
192	0.0280765	0.0547422
193	0.0145602	0.0547422
194	0.0105622	0.0547422
195	0.0148661	0.0547422
196	0.0140389	0.0547422
198	0.00926499	0.0547422
199	0.019123	0.0547422
200	0.0216157	0.0547422
201	0.00782624	0.0547422
202	0.00344819	0.0547422
203	0.0445225	0.0547422
204		0.0547422
205	0.0419977	0.0547422
206		0.0547422
208	0.0174416	0.0547422
211	0.00623618	0.0547422
212		0.0547422
213	0.0240477	0.0547422
214		0.0547422
215	0.0233658	0.0547422
216	0.0152411	0.0547422
217	0.0101533	0.0547422
220	0.0155657	0.0547422
221		0.0547422
223		0.0547422
224	0.0582409	0.0547422
225	0.0108462	0.0547422
226	0.0103581	0.0547422
227	0.00122066	0.0547422
228	0.0105304	0.0547422
229	0.0116619	0.0547422
230	0.00782624	0.0547422
231		0.0547422
232		0.0547422
233	0.0140014	0.0547422
234	0.0024	0.0547422
237	0.0050636	0.0547422
238	0.0117154	0.0547422
239	0.0101119	0.0547422
241	0.0034	0.0547422
242		0.0547422
244	0.0170294	0.0547422
245	0.0132322	0.0547422
246		0.0547422
247		0.0547422
248		0.0547422
250	0.0124964	0.0547422
251		0.0547422
253	0.0101533	0.0547422
254	0.00837616	0.0547422
255	0.0201556	0.0547422
256	0.0113649	0.0547422
257	0.0584958	0.0547422
258	0.0121198	0.0547422
260	0.0119921	0.0547422
261	0.0306961	0.0547422
262	0.0068	0.0547422
263	0.0093	0.0547422
264	0.0005	0.0547422
267	0.0101213	0.0547422
268	0.0372993	0.0547422
269		0.0547422
270		0.0547422
271	0.00480521	0.0547422
273	0.0102391	0.0547422
274	0.0385177	0.0547422
277	0.00982293	0.0547422
278	0.0182453	0.0547422
282	0.0032311	0.0547422
284	0.0311719	0.0547422
285	0.0134164	0.0547422
286	0.0791518	0.0547422
291		0.0547422
292	0.0740068	0.0547422
293	0.064044	0.0547422
294		0.0547422
295	0.0174642	0.0547422
296	0.00578705	0.0547422
297	0.0638799	0.0547422
298	0.0536615	0.0547422
299		0.0547422
300		0.0547422
301	0.0361087	0.0547422
302		0.0547422
303	0.0206545	0.0547422
306	0.0460734	0.0547422
307	0.0220184	0.0547422
308		0.0547422
309	0.035536	0.0547422
310	0.0311448	0.0547422
311	0.0249648	0.0547422
312	0.0179622	0.0547422
313	0.0106775	0.0547422
314	0.061202	0.0547422
315	0.00765572	0.0547422
316	0.0575156	0.0547422
317	0.0853527	0.0547422
319	0.0364549	0.0547422
320	0.0731539	0.0547422
321	0.0150546	0.0547422
322	0.0270007	0.0547422
323	0.0160262	0.0547422
326	0.0358893	0.0547422
327	0.00107703	0.0547422
328		0.0547422
329	0.00915915	0.0547422
330	0.00816149	0.0547422
331		0.0547422
332	0.0180469	0.0547422
333	0.0402121	0.0547422
334	0.0937719	0.0547422
335	0.140094	0.0547422
336		0.0547422
337	0.0987199	0.0547422
338	0.0686991	0.0547422
339	0.0278862	0.0547422
340	0.0108853	0.0547422
341	0.0390185	0.0547422
342	0.0140089	0.0547422
344	0.00743236	0.0547422
345		0.0547422
346	0.00594643	0.0547422
347	0.0058	0.0547422
348	0.012015	0.0547422
349	0.0314841	0.0547422
352	0.0380296	0.0547422
353	0.0227015	0.0547422
354	0.0152761	0.0547422
355	0.00762168	0.0547422
356	0.0137928	0.0547422
357	0.0101607	0.0547422
358		0.0547422
359	0.004272	0.0547422
360	0.0100802	0.0547422
361	0.012015	0.0547422
362	0.00737631	0.0547422
363	0.0515198	0.0547422
365	0.0110887	0.0547422
367	0.123609	0.0547422
368	0.0136781	0.0547422
369	0.00148661	0.0547422
370	0.00927847	0.0547422
374	0.0147054	0.0547422
375	0.0344397	0.0547422
376		0.0547422
378	0.00765572	0.0547422
379	0.00611882	0.0547422
380	0.0813762	0.0547422
381		0.0547422
382	0.0174597	0.0547422
384		0.0547422
386	0.0308138	0.0547422
388		0.0547422
393		0.0547422
394	0.0470106	0.0547422
395		0.0547422
396		0.0547422
397	0.0125543	0.0547422
398		0.0547422
399		0.0547422
400	0.0417852	0.0547422
401	0.0255625	0.0547422
402	0.0252169	0.0547422
407	0.0160253	0.0547422
413		0.0547422
414		0.0547422
415		0.0547422
416	0.001	0.0547422
417	0.0184619	0.0547422
418	0.00700286	0.0547422
419	0.012042	0.0547422
421	0.0212735	0.0547422
422		0.0547422
426	0.0201814	0.0547422
428	0.047721	0.0547422
430	0.0102591	0.0547422
431		0.0547422
432		0.0547422
434	0.0133645	0.0547422
435		0.0547422
436	0.0174244	0.0547422
437	0.0640312	0.0547422
438		0.0547422
439		0.0547422
441		0.0547422
442		0.0547422
443	0.208085	0.0547422
444	0.0136341	0.0547422
445		0.0547422
446	0.069438	0.0547422
447	0.0295357	0.0547422
448	0.0262191	0.0547422
449	0.0873614	0.0547422
450	0.015608	0.0547422
451	0.00313209	0.0547422
452	0.0205915	0.0547422
454	0.0275862	0.0547422
455		0.0547422
457		0.0547422
458	0.0156426	0.0547422
459		0.0547422
460	0.0187361	0.0547422
461	0.0052811	0.0547422
462	0.01253	0.0547422
463		0.0547422
464	0.023294	0.0547422
465	0.0172986	0.0547422
466		0.0547422
467	0.0188788	0.0547422
468	0.0131894	0.0547422
470	0.0353023	0.0547422
471	0.0136561	0.0547422
472	0.0291548	0.0547422
473	0.0762148	0.0547422
475		0.0547422
476	0.00378021	0.0547422
479	0.0533325	0.0547422
480	0.0112361	0.0547422
481	0.0223258	0.0547422
482	0.0288922	0.0547422
483	0.0395248	0.0547422
485	0.0164222	0.0547422
486		0.0547422
487	0.00206155	0.0547422
488		0.0547422
491	0.0147611	0.0547422
492	0.0263486	0.0547422
493	0.0347223	0.0547422
494		0.0547422
496		0.0547422
497	0.0211858	0.0547422
498	0.0391138	0.0547422
499		0.0547422
500	0.0684532	0.0547422
501		0.0547422
502		0.0547422
503	0.0193776	0.0547422
504	0.00223607	0.0547422
505	0.0254566	0.0547422
506	0.0308287	0.0547422
507	0.0113177	0.0547422
508	0.00403113	0.0547422
509		0.0547422
510	0.00813941	0.0547422
514	0.0041	0.0547422
515		0.0547422
516	0.0223886	0.0547422
517		0.0547422
519	0.00352278	0.0547422
520	0.011967	0.0547422
521	0.0110018	0.0547422
522	0.0197525	0.0547422
523		0.0547422
524	0.00868389	0.0547422
525	0.0650627	0.0547422
526	0.00715612	0.0547422
527		0.0547422
528		0.0547422
529		0.0547422
530		0.0547422
531	0.0246982	0.0547422
532	0.019906	0.0547422
533	0.0363319	0.0547422
537	0.0102591	0.0547422
538	0.0210354	0.0547422
539	0.008	0.0547422
540	0.0117	0.0547422
541	0.020824	0.0547422
542	0.0594263	0.0547422
543	0.0290441	0.0547422
544	0.00646607	0.0547422
545	0.00812158	0.0547422
546	0.0141156	0.0547422
548	0.0176139	0.0547422
550		0.0547422
551		0.0547422
557	0.012083	0.0547422
560	0.0910027	0.0547422
561	0.170634	0.0547422
562	0.00688767	0.0547422
563	0.0311353	0.0547422
564	0.00679779	0.0547422
565	0.0125734	0.0547422
567	0.00821523	0.0547422
569	0.0140869	0.0547422
570	0.00653911	0.0547422
571	0.0621308	0.0547422
572	0.00935094	0.0547422
573	0.0600403	0.0547422
574		0.0547422
575	0.00653911	0.0547422
576	0.0335859	0.0547422
577	0.0340476	0.0547422
578	0.0415865	0.0547422
579	0.00932952	0.0547422
580	0.0368143	0.0547422
581		0.0547422
582	0.0929045	0.0547422
583	0.158534	0.0547422
585		0.0547422
587		0.0547422
588		0.0547422
589	0.0613678	0.0547422
590	0.0735266	0.0547422
592	0.0153496	0.0547422
595	0.0201547	0.0547422
596	0.0207162	0.0547422
597	0.0522495	0.0547422
598	0.0230263	0.0547422
600	0.0446351	0.0547422
601	0.0641324	0.0547422
602	0.102337	0.0547422
605		0.0547422
606		0.0547422
607	0.0569646	0.0547422
609		0.0547422
610	0.0122184	0.0547422
611	0.0114495	0.0547422
612	0.0431654	0.0547422
614	0.0283551	0.0547422
615	0.0053	0.0547422
616	0.0246	0.0547422
617	0.0596849	0.0547422
621	0.0154987	0.0547422
622	0.0425042	0.0547422
623		0.0547422
624		0.0547422
625		0.0547422
626		0.0547422
627		0.0547422
628	0.0171432	0.0547422
629	0.0675625	0.0547422
630		0.0547422
631		0.0547422
632	0.0390046	0.0547422
633	0.0371711	0.0547422
634	0.0232648	0.0547422
635	0.0300107	0.0547422
637	0.0228035	0.0547422
639	0.029821	0.0547422
640	0.00256125	0.0547422
641	0.0130292	0.0547422
646	0.0032311	0.0547422
647	0.0054626	0.0547422
648	0.00827587	0.0547422
649	0.00771751	0.0547422
650	0.0328221	0.0547422
651	0.00407922	0.0547422
652	0.0107615	0.0547422
653	0.00451774	0.0547422
654	0.0170047	0.0547422
661		0.0547422
662		0.0547422
663	0.00801311	0.0547422
664	0.0368782	0.0547422
665	0.0152411	0.0547422
666	0.00982293	0.0547422
667		0.0547422
669	0.0271155	0.0547422
672	0.0203039	0.0547422
673	0.0238623	0.0547422
675	0.0472508	0.0547422
676	0.009	0.0547422
677	0.0160378	0.0547422

## Sheet: Fig 2g
PBP5:PG(Reduced)_1:0.25	PBP5:PG(Reduced)_1:0.5	PBP5:PG(Reduced)_1:0.75	PBP5:PG(Reduced)_1:1	PBP5:PG(Reduced)_1:2	PBP5:PG(Reduced)_1:5
					Q37N-H
		Q40N-H	Q40N-H	Q40N-H	Q40N-H
				V42N-H	V42N-H
				A44N-H	A44N-H
				V53N-H	V53N-H
				K58N-H	K58N-H
				D60N-H	D60N-H
		N74N-H	N74N-H	N74N-H	N74N-H
		K75N-H	K75N-H	K75N-H	K75N-H
					S79N-H
				K81N-H	K81N-H
		G143N-H	G143N-H	G143N-H	G143N-H
					Q144N-H
				T145N-H	T145N-H
				E157N-H	E157N-H
		G181N-H	G181N-H	G181N-H	G181N-H
				E182N-H	E182N-H
				G204N-H	G204N-H
					K206N-H
				A212N-H	A212N-H
				E221N-H	E221N-H
				A223N-H	A223N-H
		I224N-H	I224N-H	I224N-H	I224N-H
	S231N-H	S231N-H	S231N-H	S231N-H	S231N-H
				W232N-H	W232N-H
				K242N-H	K242N-H
			G246N-H	G246N-H	G246N-H
				T248N-H	T248N-H
				E269N-H	E269N-H
					A270N-H
				S294N-H	S294N-H
				G299N-H	G299N-H
			G302N-H	G302N-H	G302N-H
					D308N-H
			V331N-H	V331N-H	V331N-H
		E334N-H	E334N-H	E334N-H	E334N-H
		S358N-H	S358N-H	S358N-H	S358N-H
		V367N-H	V367N-H	V367N-H	V367N-H
	L376N-H	L376N-H	L376N-H	L376N-H	L376N-H
				S381N-H	S381N-H
		S384N-H	S384N-H	S384N-H	S384N-H
		N388N-H	N388N-H	N388N-H	N388N-H
				G393N-H	G393N-H
				S395N-H	S395N-H
			Q396N-H	Q396N-H	Q396N-H
				Y399N-H	Y399N-H
					R413N-H
					F414N-H
					A415N-H
		S422N-H	S422N-H	S422N-H	S422N-H
				I431N-H	I431N-H
				G432N-H	G432N-H
				D434N-H	D434N-H
		N435N-H	N435N-H	N435N-H	N435N-H
		I438N-H	I438N-H	I438N-H	I438N-H
		D439N-H	D439N-H	D439N-H	D439N-H
					N441N-H
				V443N-H	V443N-H
		T445N-H	T445N-H	T445N-H	T445N-H
				I446N-H	I446N-H
		S455N-H	S455N-H	S455N-H	S455N-H
	W457N-H	W457N-H	W457N-H	W457N-H	W457N-H
	S459N-H	S459N-H	S459N-H	S459N-H	S459N-H
				S466N-H	S466N-H
			T475N-H	T475N-H	T475N-H
				A486N-H	A486N-H
				E488N-H	E488N-H
					E494N-H
					K496N-H
					T499N-H
					L501N-H
					D502N-H
		D509N-H	D509N-H	D509N-H	D509N-H
		S515N-H	S515N-H	S515N-H	S515N-H
		N517N-H	N517N-H	N517N-H	N517N-H
		S526N-H
				F527N-H	F527N-H
		N528N-H	N528N-H	N528N-H	N528N-H
				S529N-H	S529N-H
	D530N-H	D530N-H			D530N-H
				Q550N-H	Q550N-H
		A551N-H	A551N-H	A551N-H	A551N-H
				T574N-H	T574N-H
		I581N-H	I581N-H	I581N-H	I581N-H
		A585N-H	A585N-H	A585N-H	A585N-H
					T588N-H
				S606N-H	S606N-H
				A609N-H	A609N-H
				I623N-H	I623N-H
				K624N-H	K624N-H
				E625N-H	E625N-H
			K626N-H	K626N-H	K626N-H
		Q627N-H	Q627N-H	Q627N-H	Q627N-H
				G631N-H	G631N-H
			S661N-H	S661N-H	S661N-H
				A662N-H	A662N-H
				S667N-H	S667N-H

## Sheet: Fig 2g; Sup Fig 2
	Control			1to 0.25			1to 0.5			1to 0.75			1to1			1to2			1to5
Assignment	Data Height		Assignment	Data Height		Assignment	Data Height		Assignment	Data Height		Assignment	Data Height		Assignment	Data Height		Assignment	Data Height
Q37N-H	22771414		Q37N-H	75394264		Q37N-H	7816824		Q37N-H	2627658		Q37N-H	3232284		Q37N-H	1337185		Q37N-H	-152036
E38N-H	34624036		E38N-H	116338208		E38N-H	63761196		E38N-H	46213504		E38N-H	67275736		E38N-H	74379040		E38N-H	44604900
T39N-H	15785796		T39N-H	72019168		T39N-H	26993432		T39N-H	7078586		T39N-H	10904146		T39N-H	13576128		T39N-H	15898892
Q40N-H	19831360		Q40N-H	62490284		Q40N-H	41298564		Q40N-H	-4940553		Q40N-H	-3027865		Q40N-H	-1012785		Q40N-H	-3391798
V42N-H	2728519		V42N-H	11704590		V42N-H	22018756		V42N-H	3700749		V42N-H	4640406		V42N-H	-5360405		V42N-H	-242886
E43N-H	15541375		E43N-H	65933576		E43N-H	101985040		E43N-H	44246756		E43N-H	67397888		E43N-H	77442336		E43N-H	39424800
A44N-H	11180705		A44N-H	74162320		A44N-H	68036304		A44N-H	3830796		A44N-H	2896528		A44N-H	-3247596		A44N-H	-3804181
T48N-H	5189314		T48N-H	18608448		T48N-H	18217124		T48N-H	10422652		T48N-H	14937472		T48N-H	14878462		T48N-H	9419105
V49N-H	7920025		V49N-H	7499233		V49N-H	11991703		V49N-H	2790574		V49N-H	3181708		V49N-H	6923451		V49N-H	12934975
Q51N-H	19678392		Q51N-H	23577686		Q51N-H	57769212		Q51N-H	27284254		Q51N-H	39270724		Q51N-H	42905792		Q51N-H	19853180
F52N-H	12420221		F52N-H	45030216		F52N-H	37610576		F52N-H	12525802		F52N-H	14217385		F52N-H	15074853		F52N-H	33834272
V53N-H	7298433		V53N-H	30232434		V53N-H	42629176		V53N-H	4553440		V53N-H	19187852		V53N-H	-6022073		V53N-H	-4013487
K58N-H	3615773		K58N-H	13125987		K58N-H	12173840		K58N-H	7974989		K58N-H	12519542		K58N-H	-1282327		K58N-H	-1155633
D60N-H	7390010		D60N-H	31690272		D60N-H	30915700		D60N-H	15702386		D60N-H	2708152		D60N-H	-749598		D60N-H	-186672
Y61N-H	2727625		Y61N-H	9698293		Y61N-H	15420476		Y61N-H	12948221		Y61N-H	16606258		Y61N-H	19071472		Y61N-H	13975803
N62N-H	11905362		N62N-H	54250208		N62N-H	76052008		N62N-H	23116286		N62N-H	32641592		N62N-H	15950520		N62N-H	43146920
K63N-H	6248092		K63N-H	28703900		K63N-H	34934784		K63N-H	16088714		K63N-H	31559620		K63N-H	31180726		K63N-H	16653596
A65N-H	7391852		A65N-H	31756468		A65N-H	34629384		A65N-H	23199572		A65N-H	26727498		A65N-H	32538860		A65N-H	26300590
M67N-H	3978756		M67N-H	7361022		M67N-H	16671454		M67N-H	7326038		M67N-H	7521818		M67N-H	7548712		M67N-H	7535265
T68N-H	13390372		T68N-H	57494304		T68N-H	55639468		T68N-H	21792308		T68N-H	22380428		T68N-H	24315772		T68N-H	13333818
S69N-H	11868863		S69N-H	46425876		S69N-H	42856792		S69N-H	22631372		S69N-H	12378724		S69N-H	5814766		S69N-H	15387450
K71N-H	15483895		K71N-H	69350368		K71N-H	63441320		K71N-H	32871960		K71N-H	39404148		K71N-H	45119528		K71N-H	24745796
A72N-H	4023697		A72N-H	18895192		A72N-H	17390588		A72N-H	13119245		A72N-H	17037772		A72N-H	17674892		A72N-H	10927963
N74N-H	6342711		N74N-H	19382904		N74N-H	8846647		N74N-H	-387229		N74N-H	-155377		N74N-H	-1604617		N74N-H	-1536780
K75N-H	8834743		K75N-H	27804024		K75N-H	14059879		K75N-H	-433368		K75N-H	-3710198		K75N-H	-501914		K75N-H	-314229
A77N-H	30447306		A77N-H	118017272		A77N-H	72038632		A77N-H	13144569		A77N-H	3546836		A77N-H	29695138		A77N-H	20877832
L78N-H	6207676		L78N-H	15419187		L78N-H	11168833		L78N-H	7054401		L78N-H	3443706		L78N-H	7246808		L78N-H	20363342
S79N-H	12772900		S79N-H	54595512		S79N-H	51626940		S79N-H	28622212		S79N-H	41153588		S79N-H	23600648		S79N-H	-446457
K81N-H	6668512		K81N-H	28407332		K81N-H	30349924		K81N-H	23375214		K81N-H	36048096		K81N-H	-36267712		K81N-H	-1093983
I83N-H	22935640		I83N-H	92102736		I83N-H	85713552		I83N-H	31840836		I83N-H	69374512		I83N-H	71651088		I83N-H	43869744
D85N-H	34806216		D85N-H	121111600		D85N-H	114688296		D85N-H	69802128		D85N-H	93315152		D85N-H	73631944		D85N-H	37595584
K86N-H	5480864		K86N-H	21235152		K86N-H	23248818		K86N-H	16633947		K86N-H	21320986		K86N-H	21531640		K86N-H	15182772
Y87N-H	24829120		Y87N-H	83970776		Y87N-H	83904432		Y87N-H	55933468		Y87N-H	51505056		Y87N-H	32624704		Y87N-H	26912904
G92M-H	4072410		G92M-H	16797428		G92M-H	17473856		G92M-H	8713463		G92M-H	12355056		G92M-H	14402069		G92M-H	12482565
A93N-H	5093936		A93N-H	22590788		A93N-H	20027014		A93N-H	20136239		A93N-H	20245464		A93N-H	23309222		A93N-H	13323640
A94N-H	11303668		A94N-H	30630792		A94N-H	21124500		A94N-H	13076448		A94N-H	14806539		A94N-H	17511080		A94N-H	14283753
D95N-H	7669427		D95N-H	37818796		D95N-H	48366932		D95N-H	26337964		D95N-H	34000624		D95N-H	33300736		D95N-H	15917296
V96N-H	12664089		V96N-H	47842560		V96N-H	41570576		V96N-H	24044876		V96N-H	24582960		V96N-H	25094756		V96N-H	24574197
K97N-H	7625822		K97N-H	20966168		K97N-H	27219892		K97N-H	19085074		K97N-H	24484144		K97N-H	21076708		K97N-H	18836248
Q100N-H	10646202		Q100N-H	41129136		Q100N-H	46506228		Q100N-H	36466724		Q100N-H	47670820		Q100N-H	52298972		Q100N-H	35491232
I101N-H	29902732		I101N-H	103350528		I101N-H	80107264		I101N-H	55457932		I101N-H	68942192		I101N-H	58246328		I101N-H	32272780
S102N-H	10599632		S102N-H	50723456		S102N-H	45489952		S102N-H	33116566		S102N-H	49014408		S102N-H	52014892		S102N-H	29441598
N103N-H	9695650		N103N-H	40967648		N103N-H	18845894		N103N-H	26623684		N103N-H	33046522		N103N-H	38336824		N103N-H	32669010
L104N-N	12919058		L104N-N	64620472		L104N-N	67071904		L104N-N	31246326		L104N-N	57028856		L104N-N	51674396		L104N-N	46649859
K105N-H	9606549		K105N-H	47234632		K105N-H	43897236		K105N-H	28116200		K105N-H	44784592		K105N-H	50621560		K105N-H	30046790
V106N-H	19659316		V106N-H	44994672		V106N-H	73758680		V106N-H	31840836		V106N-H	69374512		V106N-H	71651088		V106N-H	26447970
S112N-H	11642353		S112N-H	51145448		S112N-H	48660168		S112N-H	14818804		S112N-H	10858426		S112N-H	6339095		S112N-H	17635140
T113N-H	6773336		T113N-H	29757784		T113N-H	28281104		T113N-H	19083520		T113N-H	23550512		T113N-H	20380656		T113N-H	12946443
Y114N-N	10490203		Y114N-N	46141728		Y114N-N	41937272		Y114N-N	28128948		Y114N-N	34577700		Y114N-N	30795112		Y114N-N	31167253
S115N-H	9610439		S115N-H	43919472		S115N-H	40375856		S115N-H	29571206		S115N-H	41803164		S115N-H	46408472		S115N-H	28915236
S117N-H	9834344		S117N-H	40866488		S117N-H	42478168		S117N-H	30301412		S117N-H	40721584		S117N-H	45545424		S117N-H	27227216
Y118N-H	23695486		Y118N-H	98037472		Y118N-H	73394056		Y118N-H	36199164		Y118N-H	47914592		Y118N-H	49655596		Y118N-H	31699092
K119N-H	10357072		K119N-H	42823764		K119N-H	43411024		K119N-H	34177876		K119N-H	46169872		K119N-H	49445036		K119N-H	32165672
A120N-H	12714653		A120N-H	55600768		A120N-H	53198304		A120N-H	42776628		A120N-H	58755784		A120N-H	66538568		A120N-H	53300012
K121N-H	12007663		K121N-H	12911063		K121N-H	19928836		K121N-H	2889879		K121N-H	1991003		K121N-H	2167141		K121N-H	27835306
M122N-H	10595079		M122N-H	52021260		M122N-H	39267488		M122N-H	11307847		M122N-H	10167932		M122N-H	9736095		M122N-H	26635232
N123N-H	9050023		N123N-H	38181276		N123N-H	37455512		N123N-H	27194036		N123N-H	27923224		N123N-H	39681088		N123N-H	29044552
T124N-H	5705991		T124N-H	23458516		T124N-H	25284696		T124N-H	15112184		T124N-H	24940032		T124N-H	21628300		T124N-H	19540388
S125N-H	7304070		S125N-H	14488794		S125N-H	2914836		S125N-H	1632981		S125N-H	947637		S125N-H	252019		S125N-H	10478425
G127N-H	4691072		G127N-H	19762692		G127N-H	19563912		G127N-H	5528768		G127N-H	18957042		G127N-H	20998794		G127N-H	11235827
L129N-H	11196439		L129N-H	10587372		L129N-H	11643910		L129N-H	4729474		L129N-H	22020352		L129N-H	30579274		L129N-H	23119600
K130N-H	26193752		K130N-H	93858552		K130N-H	88677840		K130N-H	52993328		K130N-H	72865968		K130N-H	57979316		K130N-H	37837764
S133N-H	16769527		S133N-H	74906760		S133N-H	70407688		S133N-H	45551568		S133N-H	63809340		S133N-H	43700624		S133N-H	14930324
Y134N-H	16342488		Y134N-H	81182600		Y134N-H	53575112		Y134N-H	24433076		Y134N-H	27035200		Y134N-H	24668748		Y134N-H	6566459
K135N-H	13153276		K135N-H	71516688		K135N-H	69608640		K135N-H	52579976		K135N-H	66850872		K135N-H	67945216		K135N-H	49469432
G136N-H	13501440		G136N-H	63138224		G136N-H	56207320		G136N-H	40642688		G136N-H	59156488		G136N-H	65404300		G136N-H	40354208
T137N-H	12082117		T137N-H	51217692		T137N-H	47935696		T137N-H	37878468		T137N-H	44605580		T137N-H	43405856		T137N-H	29941484
L138N-H	8504595		L138N-H	41054024		L138N-H	38196656		L138N-H	26956216		L138N-H	33881788		L138N-H	37595068		L138N-H	26673300
D139N-H	11400715		D139N-H	43132560		D139N-H	54645892		D139N-H	34140320		D139N-H	46027096		D139N-H	57108468		D139N-H	36508628
R140N-H	46227040		R140N-H	157788528		R140N-H	145971472		R140N-H	92285848		R140N-H	127497496		R140N-H	125673328		R140N-H	63840572
G143N-H	11032180		G143N-H	63300048		G143N-H	37542272		G143N-H	-2765978		G143N-H	-160208		G143N-H	-289218		G143N-H	-1941585
Q144N-H	10439725		Q144N-H	60903440		Q144N-H	70362800		Q144N-H	40857080		Q144N-H	55144328		Q144N-H	20939716		Q144N-H	-396137
T145N-H	19235578		T145N-H	83407344		T145N-H	66209808		T145N-H	19991020		T145N-H	6452078		T145N-H	-1922569		T145N-H	-1498040
T146N-H	8000860		T146N-H	47723564		T146N-H	42308744		T146N-H	29716834		T146N-H	40079288		T146N-H	40325184		T146N-H	27336256
I147N-H	26152024		I147N-H	100156888		I147N-H	104766832		I147N-H	84262568		I147N-H	108323408		I147N-H	109372320		I147N-H	57737232
N148N-H	11353733		N148N-H	43675040		N148N-H	41971216		N148N-H	33128620		N148N-H	40957964		N148N-H	46540300		N148N-H	31046308
W149N-H	4610996		W149N-H	22180542		W149N-H	20020488		W149N-H	13555333		W149N-H	18047108		W149N-H	19279048		W149N-H	11782438
Q150N-H	11727345		Q150N-H	47824632		Q150N-H	48136688		Q150N-H	37643080		Q150N-H	53524312		Q150N-H	58399856		Q150N-H	36844152
N152N-H	7469717		N152N-H	34756456		N152N-H	37824884		N152N-H	29188720		N152N-H	42340944		N152N-H	44120264		N152N-H	28042756
V154N-H	4306070		V154N-H	19098288		V154N-H	17961756		V154N-H	14191380		V154N-H	19712864		V154N-H	20285820		V154N-H	15778905
F155N-H	6582018		F155N-H	29994312		F155N-H	28769712		F155N-H	17486792		F155N-H	26619596		F155N-H	26339092		F155N-H	17378264
E157N-H	11820153		E157N-H	46737848		E157N-H	57637316		E157N-H	12993812		E157N-H	7051523		E157N-H	-907232		E157N-H	-384754
M158N-H	8950925		M158N-H	36399280		M158N-H	35886816		M158N-H	32051192		M158N-H	44340896		M158N-H	45031012		M158N-H	31540772
G160N-H	24552540		G160N-H	109410336		G160N-H	73617672		G160N-H	25420986		G160N-H	32900812		G160N-H	34179856		G160N-H	22777092
N161N-H	14322020		N161N-H	26962950		N161N-H	14728418		N161N-H	7060431		N161N-H	5823698		N161N-H	6461104		N161N-H	6142401
D162N-H	11546706		D162N-H	31350376		D162N-H	26470540		D162N-H	20231608		D162N-H	16537992		D162N-H	9340523		D162N-H	34557188
K163N-H	30613302		K163N-H	130179624		K163N-H	126140520		K163N-H	91860880		K163N-H	175294288		K163N-H	152764128		K163N-H	87183400
V164N-H	16267375		V164N-H	28220172		V164N-H	16126078		V164N-H	7049746		V164N-H	11022971		V164N-H	12989313		V164N-H	34106808
S165N-H	17829160		S165N-H	75517920		S165N-H	56950648		S165N-H	28511592		S165N-H	38846352		S165N-H	36278440		S165N-H	32738406
L166N-H	17635732		L166N-H	75108912		L166N-H	70476808		L166N-H	41155768		L166N-H	39952128		L166N-H	16387771		L166N-H	30410464
T167N-H	17687292		T167N-H	47508048		T167N-H	60541936		T167N-H	40349720		T167N-H	73975560		T167N-H	84961112		T167N-H	40559332
T168N-H	16933126		T168N-H	76172992		T168N-H	70367640		T168N-H	21858468		T168N-H	49715540		T168N-H	30000496		T168N-H	26762080
Q169N-H	7601129		Q169N-H	26896006		Q169N-H	28913636		Q169N-H	14869705		Q169N-H	31879476		Q169N-H	33238140		Q169N-H	23038148
E170N-H	8558297		E170N-H	33546252		E170N-H	31257300		E170N-H	23613004		E170N-H	32781588		E170N-H	38125512		E170N-H	26493774
A171N-H	18233036		A171N-H	69477824		A171N-H	60099100		A171N-H	38852236		A171N-H	63634208		A171N-H	68532352		A171N-H	38117572
A172N-H	8732007		A172N-H	39644292		A172N-H	41794644		A172N-H	31609056		A172N-H	46849704		A172N-H	50412436		A172N-H	35152104
R173N-H	13036116		R173N-H	44167544		R173N-H	60046560		R173N-H	43915128		R173N-H	57642848		R173N-H	37531476		R173N-H	17700110
G174N-H	4858269		G174N-H	30151232		G174N-H	29797936		G174N-H	28152612		G174N-H	38123816		G174N-H	40128208		G174N-H	32995678
N175N-H	7800270		N175N-H	32315640		N175N-H	29200260		N175N-H	21698818		N175N-H	33111206		N175N-H	32458520		N175N-H	22850212
I177N-H	8127983		I177N-H	32266292		I177N-H	35991084		I177N-H	29434988		I177N-H	37985308		I177N-H	40829812		I177N-H	29644292
D178N-H	5680411		D178N-H	26450082		D178N-H	27027276		D178N-H	21942480		D178N-H	30319780		D178N-H	32034048		D178N-H	24927916
R179N-H	9127102		R179N-H	30142516		R179N-H	33967376		R179N-H	20552506		R179N-H	33234932		R179N-H	39897156		R179N-H	29411112
N180N-H	28741168		N180N-H	109049168		N180N-H	103530920		N180N-H	58679040		N180N-H	70961192		N180N-H	59213904		N180N-H	32748518
G181N-H	5563627		G181N-H	22531740		G181N-H	28227916		G181N-H	-2225181		G181N-H	-507197		G181N-H	-629412		G181N-H	-300749
E182N-H	7194555		E182N-H	12255217		E182N-H	13338774		E182N-H	8221975		E182N-H	8866291		E182N-H	-11850045		E182N-H	-487013
L184N-H	8561526		L184N-H	50768864		L184N-H	45610376		L184N-H	23731894		L184N-H	46579632		L184N-H	52266600		L184N-H	30822758
G188N-H	10945926		G188N-H	45514576		G188N-H	40890496		G188N-H	31061648		G188N-H	48512232		G188N-H	54664668		G188N-H	40491668
K189N-H	22138600		K189N-H	78403728		K189N-H	84991408		K189N-H	62583296		K189N-H	70446536		K189N-H	41751232		K189N-H	18850520
L190N-H	11250858		L190N-H	42135284		L190N-H	43933192		L190N-H	36194224		L190N-H	48695620		L190N-H	53765016		L190N-H	39291700
K191N-H	26938594		K191N-H	79483344		K191N-H	81413744		K191N-H	56003796		K191N-H	77154696		K191N-H	71007560		K191N-H	50381656
Q192N-H	11100961		Q192N-H	38734740		Q192N-H	37179216		Q192N-H	29031912		Q192N-H	34210152		Q192N-H	34761244		Q192N-H	49387392
L193N-H	11129004		L193N-H	47147312		L193N-H	43347548		L193N-H	32614788		L193N-H	46262560		L193N-H	49586648		L193N-H	35773184
G194N-H	10743339		G194N-H	51530272		G194N-H	52034508		G194N-H	36878456		G194N-H	70950480		G194N-H	84939648		G194N-H	41326824
V195N-H	10783825		V195N-H	59274612		V195N-H	56486400		V195N-H	40567580		V195N-H	62909732		V195N-H	71849024		V195N-H	44214996
V196N-H	16967722		V196N-H	74928360		V196N-H	67948008		V196N-H	49208912		V196N-H	80405208		V196N-H	94363736		V196N-H	57174888
S198N-H	11005252		S198N-H	46238472		S198N-H	45258552		S198N-H	28809888		S198N-H	50030896		S198N-H	39031216		S198N-H	12047447
K199N-H	5965914		K199N-H	20418196		K199N-H	21151916		K199N-H	14490936		K199N-H	18193604		K199N-H	19022988		K199N-H	11671651
L200N-H	9475130		L200N-H	41706104		L200N-H	42499420		L200N-H	30445290		L200N-H	60577604		L200N-H	74178816		L200N-H	57142616
G201N-H	13518490		G201N-H	60329176		G201N-H	64956120		G201N-H	45810304		G201N-H	89631664		G201N-H	117107880		G201N-H	54254448
D202N-H	35253128		D202N-H	200675840		D202N-H	187079792		D202N-H	44444608		D202N-H	156016176		D202N-H	107042504		D202N-H	25255342
G203N-H	7709573		G203N-H	33564720		G203N-H	30947220		G203N-H	21129164		G203N-H	30607272		G203N-H	31322316		G203N-H	18548768
G204N-H	18998272		G204N-H	42791176		G204N-H	12842785		G204N-H	7268310		G204N-H	5512964		G204N-H	-2050511		G204N-H	-202853
E205N-H	33809568		E205N-H	129781128		E205N-H	135931456		E205N-H	42366020		E205N-H	81990664		E205N-H	67858376		E205N-H	37965852
K206N-H	12414019		K206N-H	57873408		K206N-H	63662420		K206N-H	35109836		K206N-H	51146220		K206N-H	17102184		K206N-H	-464207
A208N-H	5725372		A208N-H	21778474		A208N-H	21509652		A208N-H	15488199		A208N-H	20119872		A208N-H	20307520		A208N-H	17341426
K211N-H	9328511		K211N-H	50911632		K211N-H	47988956		K211N-H	31034084		K211N-H	31350146		K211N-H	28999928		K211N-H	19438740
A212N-H	2719085		A212N-H	16010945		A212N-H	12889413		A212N-H	8978707		A212N-H	11334725		A212N-H	-11493976		A212N-H	-399780
I213N-H	9310898		I213N-H	30159340		I213N-H	41368792		I213N-H	33151460		I213N-H	48215528		I213N-H	46454844		I213N-H	31231120
A214N-H	9345282		A214N-H	36601004		A214N-H	41929328		A214N-H	26997368		A214N-H	29018084		A214N-H	30353256		A214N-H	29685670
S215N-H	12650207		S215N-H	56574504		S215N-H	56450580		S215N-H	34375344		S215N-H	39977720		S215N-H	38557644		S215N-H	25080204
S216N-H	9773866		S216N-H	40479256		S216N-H	46334592		S216N-H	26515080		S216N-H	56259868		S216N-H	64877376		S216N-H	35075864
F217N-H	17166682		F217N-H	67010048		F217N-H	64926256		F217N-H	36312944		F217N-H	59747232		F217N-H	58714048		F217N-H	32207468
T220N-H	27497152		T220N-H	120043200		T220N-H	111527088		T220N-H	68411400		T220N-H	117871744		T220N-H	116191776		T220N-H	65422528
E221N-H	17175656		E221N-H	81677920		E221N-H	84121072		E221N-H	31251964		E221N-H	22119522		E221N-H	-3827633		E221N-H	-263558
A223N-H	11322332		A223N-H	49343024		A223N-H	85624016		A223N-H	32399736		A223N-H	46540068		A223N-H	-44944456		A223N-H	-539557
I224N-H	18134780		I224N-H	66628548		I224N-H	69355872		I224N-H	-55675220		I224N-H	-74757672		I224N-H	-77891696		I224N-H	-10603792
N225N-H	19878266		N225N-H	72573016		N225N-H	77345280		N225N-H	39755128		N225N-H	69559408		N225N-H	83796584		N225N-H	39436912
Q226N-H	23272052		Q226N-H	89210264		Q226N-H	90366552		Q226N-H	74035648		Q226N-H	106572344		Q226N-H	110852696		Q226N-H	63173100
A227N-H	12106118		A227N-H	58410108		A227N-H	66199304		A227N-H	65460656		A227N-H	102612712		A227N-H	94180192		A227N-H	42848024
I228N-H	13341877		I228N-H	52733380		I228N-H	52808516		I228N-H	38089328		I228N-H	60442944		I228N-H	73711752		I228N-H	39423308
S229N-H	7593915		S229N-H	39693712		S229N-H	44886600		S229N-H	30524316		S229N-H	54478604		S229N-H	58078428		S229N-H	28310852
Q230N-H	14066932		Q230N-H	64260584		Q230N-H	60642512		Q230N-H	43211968		Q230N-H	67671328		Q230N-H	43973600		Q230N-H	10236992
S231N-H	12429051		S231N-H	33801240		S231N-H	-3484340		S231N-H	-101323		S231N-H	-2985869		S231N-H	-1612837		S231N-H	-473985
W232N-H	7885981		W232N-H	34027000		W232N-H	33384932		W232N-H	16796056		W232N-H	16265479		W232N-H	-2139031		W232N-H	-1317991
V233N-H	15661256		V233N-H	71709112		V233N-H	71568408		V233N-H	52976336		V233N-H	89732744		V233N-H	99715736		V233N-H	43633676
Q234N-H	13012257		Q234N-H	54947292		Q234N-H	51851680		Q234N-H	41381416		Q234N-H	66358256		Q234N-H	71756064		Q234N-H	40335960
Y237N-H	7111400		Y237N-H	30709856		Y237N-H	42738212		Y237N-H	18845656		Y237N-H	23679518		Y237N-H	24426532		Y237N-H	19341876
F238N-H	48896736		F238N-H	213142160		F238N-H	221160352		F238N-H	164145808		F238N-H	229873344		F238N-H	183101440		F238N-H	65886036
V239N-H	12063014		V239N-H	51116856		V239N-H	56544328		V239N-H	44915364		V239N-H	63409572		V239N-H	61622400		V239N-H	35269208
L241N-H	12823059		L241N-H	47003984		L241N-H	47101960		L241N-H	29131602		L241N-H	45652084		L241N-H	46469088		L241N-H	28108120
K242N-H	11002594		K242N-H	61733896		K242N-H	51214484		K242N-H	6192475		K242N-H	792884		K242N-H	-157987		K242N-H	-299939
I244N-H	17227716		I244N-H	66851920		I244N-H	70908384		I244N-H	50551452		I244N-H	72669328		I244N-H	89796920		I244N-H	54481084
D245N-H	30104664		D245N-H	100122624		D245N-H	91249216		D245N-H	33284888		D245N-H	47287176		D245N-H	24685532		D245N-H	14508947
G246N-H	47712640		G246N-H	214237968		G246N-H	156636176		G246N-H	17854122		G246N-H	-2548165		G246N-H	-226586		G246N-H	-416369
A247N-H	37826680		A247N-H	171512560		A247N-H	121424240		A247N-H	12681299		A247N-H	3456332		A247N-H	1427221		A247N-H	2441776
T248N-H	44025928		T248N-H	178902144		T248N-H	94048096		T248N-H	11625436		T248N-H	9504664		T248N-H	-3937297		T248N-H	-161008
E250N-H	44582192		E250N-H	230339264		E250N-H	242483936		E250N-H	177924528		E250N-H	246689920		E250N-H	179796640		E250N-H	79418160
L251N-H	26916176		L251N-H	131907232		L251N-H	143666720		L251N-H	81222560		L251N-H	108535632		L251N-H	21915966		L251N-H	70558052
A253N-H	22250926		A253N-H	100424520		A253N-H	95108352		A253N-H	77915384		A253N-H	127387704		A253N-H	99716704		A253N-H	34595244
G254N-H	14566389		G254N-H	72555544		G254N-H	77877472		G254N-H	60768088		G254N-H	100131416		G254N-H	77861856		G254N-H	22910768
A255N-H	26705984		A255N-H	97814232		A255N-H	102158856		A255N-H	65291556		A255N-H	125620232		A255N-H	127479920		A255N-H	47278184
T256N-H	14040965		T256N-H	60895848		T256N-H	64449072		T256N-H	46223440		T256N-H	68674544		T256N-H	77594144		T256N-H	46204704
I257N-H	30941308		I257N-H	124339128		I257N-H	119815416		I257N-H	70621968		I257N-H	89953232		I257N-H	57007588		I257N-H	37965852
Q258N-H	12984250		Q258N-H	56662716		Q258N-H	52030912		Q258N-H	35357836		Q258N-H	54720708		Q258N-H	65710980		Q258N-H	47842668
V260N-H	11536950		V260N-H	49372776		V260N-H	55274512		V260N-H	29897988		V260N-H	46002392		V260N-H	49099336		V260N-H	35994556
D261N-H	14740943		D261N-H	56292556		D261N-H	66948816		D261N-H	11829119		D261N-H	61207820		D261N-H	51047524		D261N-H	21782988
G262N-H	14499234		G262N-H	48827696		G262N-H	44818080		G262N-H	31796140		G262N-H	46303088		G262N-H	52697192		G262N-H	39852904
R263N-H	13475445		R263N-H	49488064		R263N-H	74518960		R263N-H	35473064		R263N-H	79029472		R263N-H	89851296		R263N-H	42881740
Y264N-H	4079013		Y264N-H	15983703		Y264N-H	16904364		Y264N-H	13924260		Y264N-H	16502742		Y264N-H	20425536		Y264N-H	13019024
L267N-H	5363160		L267N-H	21898524		L267N-H	22219744		L267N-H	17541976		L267N-H	22549576		L267N-H	21258636		L267N-H	16606122
G268N-H	31756460		G268N-H	132670264		G268N-H	53998096		G268N-H	5091202		G268N-H	6974488		G268N-H	7051078		G268N-H	35995228
E269N-H	12369765		E269N-H	49420456		E269N-H	38063604		E269N-H	7023590		E269N-H	9519723		E269N-H	-10288683		E269N-H	-1202651
A270N-H	16322048		A270N-H	72368336		A270N-H	73522200		A270N-H	52337272		A270N-H	89992136		A270N-H	104091432		A270N-H	-362596
A271N-H	3238897		A271N-H	14985975		A271N-H	13807183		A271N-H	13617317		A271N-H	17173296		A271N-H	17156856		A271N-H	11181310
Q273N-H	5479235		Q273N-H	25144508		Q273N-H	22784792		Q273N-H	18562900		Q273N-H	25327056		Q273N-H	25452492		Q273N-H	19698744
L274N-H	21530994		L274N-H	88896824		L274N-H	98765896		L274N-H	26885584		L274N-H	77316608		L274N-H	63185868		L274N-H	62103516
Y277N-H	9058278		Y277N-H	38091864		Y277N-H	37819032		Y277N-H	32906768		Y277N-H	40574664		Y277N-H	43171964		Y277N-H	32061994
V278N-H	7970128		V278N-H	27664234		V278N-H	25661640		V278N-H	22128320		V278N-H	26028172		V278N-H	28303072		V278N-H	23367072
T282N-H	11506787		T282N-H	45250100		T282N-H	40806184		T282N-H	25535804		T282N-H	44953912		T282N-H	45184536		T282N-H	28385416
E284N-H	15832491		E284N-H	41775336		E284N-H	54533064		E284N-H	19291588		E284N-H	21810780		E284N-H	23793328		E284N-H	38897516
D285N-H	9904585		D285N-H	47473880		D285N-H	39994892		D285N-H	24199348		D285N-H	36186252		D285N-H	41555512		D285N-H	23463812
I286N-H	14766013		I286N-H	43593972		I286N-H	61851924		I286N-H	24916284		I286N-H	35697008		I286N-H	22115682		I286N-H	30167068
E291N-H	8024748		E291N-H	9746399		E291N-H	14629268		E291N-H	3195014		E291N-H	3938331		E291N-H	4855945		E291N-H	4397138
L292N-H	16440718		L292N-H	58302680		L292N-H	23756468		L292N-H	1779833		L292N-H	6251204		L292N-H	13235134		L292N-H	28068620
S293N-H	12237590		S293N-H	5070255		S293N-H	8335030		S293N-H	5650717		S293N-H	8906892		S293N-H	7608096		S293N-H	25486972
S294N-H	6133222		S294N-H	6999372		S294N-H	12035944		S294N-H	7482065		S294N-H	3494753		S294N-H	-322499		S294N-H	-256835
N295N-H	19979648		N295N-H	54975412		N295N-H	49546192		N295N-H	31390632		N295N-H	61078164		N295N-H	62989996		N295N-H	35721528
G296N-H	5366460		G296N-H	31656564		G296N-H	43094648		G296N-H	23904572		G296N-H	71544848		G296N-H	32421872		G296N-H	17249800
K297N-H	36782168		K297N-H	147922160		K297N-H	126302568		K297N-H	74458056		K297N-H	81135592		K297N-H	70763920		K297N-H	30427812
I298N-H	6955694		I298N-H	31311270		I298N-H	29754060		I298N-H	20946510		I298N-H	30301104		I298N-H	32875760		I298N-H	24550104
G299N-H	2832490		G299N-H	19144968		G299N-H	24302916		G299N-H	13828616		G299N-H	17290468		G299N-H	-9446220		G299N-H	-269971
R300N-H	18182320		R300N-H	73528472		R300N-H	85658864		R300N-H	48828960		R300N-H	50978820		R300N-H	18984976		R300N-H	39597585
S301N-H	5536172		S301N-H	28446316		S301N-H	25109470		S301N-H	10097701		S301N-H	6355309		S301N-H	4089086		S301N-H	11840609
G302N-H	12699802		G302N-H	51854692		G302N-H	37982592		G302N-H	7389890		G302N-H	-1208162		G302N-H	-14626		G302N-H	-265186
L303N-H	3979924		L303N-H	18306784		L303N-H	17330008		L303N-H	12832512		L303N-H	18156044		L303N-H	20975688		L303N-H	14263760
A306N-H	6887942		A306N-H	31667610		A306N-H	31654924		A306N-H	24601802		A306N-H	31724660		A306N-H	40850808		A306N-H	31667476
F307N-H	11776294		F307N-H	31681156		F307N-H	25344280		F307N-H	16987930		F307N-H	24009680		F307N-H	25424112		F307N-H	26067896
D308N-H	14523056		D308N-H	64804880		D308N-H	60972836		D308N-H	11354214		D308N-H	11192066		D308N-H	7644694		D308N-H	-492560
K309N-H	5231854		K309N-H	25628246		K309N-H	24027440		K309N-H	14972703		K309N-H	21694418		K309N-H	18408592		K309N-H	31221524
D310N-H	16968924		D310N-H	66321372		D310N-H	47132728		D310N-H	22103152		D310N-H	55482464		D310N-H	31380180		D310N-H	25932512
L311N-H	22148846		L311N-H	118187728		L311N-H	100696800		L311N-H	44905836		L311N-H	97377656		L311N-H	100265808		L311N-H	59353152
R312N-H	6262843		R312N-H	26364620		R312N-H	28269716		R312N-H	28073602		R312N-H	42404648		R312N-H	47283604		R312N-H	27559452
G313N-H	6831748		G313N-H	29677480		G313N-H	27962352		G313N-H	17940308		G313N-H	48113664		G313N-H	51110576		G313N-H	31585960
T314N-H	9391994		T314N-H	37481320		T314N-H	36859444		T314N-H	18807412		T314N-H	38449540		T314N-H	42948516		T314N-H	26607404
T315N-H	22049796		T315N-H	65648792		T315N-H	62635696		T315N-H	35838228		T315N-H	48724280		T315N-H	52421040		T315N-H	33808652
G316N-H	11100947		G316N-H	39729256		G316N-H	39824700		G316N-H	19649740		G316N-H	42453172		G316N-H	43159320		G316N-H	29839716
G317N-H	9563275		G317N-H	38932136		G317N-H	13311762		G317N-H	1237773		G317N-H	1598222		G317N-H	1625988		G317N-H	24830276
L319N-H	9779441		L319N-H	40461540		L319N-H	32402104		L319N-H	24825836		L319N-H	37779880		L319N-H	42031608		L319N-H	26277784
S320N-H	8918405		S320N-H	41229356		S320N-H	38355336		S320N-H	26292096		S320N-H	38502632		S320N-H	39650468		S320N-H	26966770
I321N-H	11204638		I321N-H	53376884		I321N-H	50487480		I321N-H	35730608		I321N-H	50385996		I321N-H	50663900		I321N-H	30827628
T322N-H	11400638		T322N-H	53934920		T322N-H	50005588		T322N-H	37233732		T322N-H	51567388		T322N-H	54370500		T322N-H	35167276
D323N-H	25276212		D323N-H	103318760		D323N-H	106533656		D323N-H	84076536		D323N-H	129252360		D323N-H	128224984		D323N-H	61759580
G326N-H	5995586		G326N-H	25513120		G326N-H	32338060		G326N-H	19711514		G326N-H	24916616		G326N-H	21240058		G326N-H	17464252
V327N-H	7704581		V327N-H	34283268		V327N-H	39889172		V327N-H	27103132		V327N-H	39576016		V327N-H	43005176		V327N-H	26041608
E328N-H	15666545		E328N-H	68701376		E328N-H	74482048		E328N-H	42378124		E328N-H	34096280		E328N-H	11169682		E328N-H	22632981
K329N-H	13525285		K329N-H	61415784		K329N-H	43623872		K329N-H	31584292		K329N-H	62994672		K329N-H	69417216		K329N-H	42838520
K330N-H	8322291		K330N-H	34780236		K330N-H	34294044		K330N-H	26551496		K330N-H	37706544		K330N-H	43026448		K330N-H	27810816
V331N-H	17005880		V331N-H	74116480		V331N-H	65691440		V331N-H	17687746		V331N-H	-5193477		V331N-H	-610683		V331N-H	-423929
L332N-H	6996696		L332N-H	28313326		L332N-H	23875170		L332N-H	19360516		L332N-H	26029226		L332N-H	31938258		L332N-H	22058630
I333N-H	5326848		I333N-H	25156460		I333N-H	27105660		I333N-H	7187239		I333N-H	4784118		I333N-H	3577328		I333N-H	25165594
E334N-H	21394072		E334N-H	42641020		E334N-H	52326152		E334N-H	-10904274		E334N-H	-1031264		E334N-H	-7112432		E334N-H	-1293971
H335N-H	9217899		H335N-H	38833788		H335N-H	5333875		H335N-H	8583075		H335N-H	1419513		H335N-H	3312461		H335N-H	31911338
E336N-H	37325888		E336N-H	137530016		E336N-H	124264680		E336N-H	52638304		E336N-H	60285592		E336N-H	57830756		E336N-H	19606104
V337N-H	31020872		V337N-H	98312280		V337N-H	77056936		V337N-H	28483652		V337N-H	37238844		V337N-H	39722160		V337N-H	22162408
Q338N-H	8250629		Q338N-H	39986088		Q338N-H	40898896		Q338N-H	14508984		Q338N-H	37819528		Q338N-H	45292564		Q338N-H	25004696
N339N-H	13537464		N339N-H	83553288		N339N-H	68234608		N339N-H	22920200		N339N-H	52538192		N339N-H	55781344		N339N-H	31655744
G340N-H	9046592		G340N-H	41020360		G340N-H	53434520		G340N-H	40649772		G340N-H	71639008		G340N-H	63313872		G340N-H	38080104
K341N-H	31841716		K341N-H	104855752		K341N-H	85453864		K341N-H	35049536		K341N-H	47980924		K341N-H	20687396		K341N-H	28945604
D342N-H	8337171		D342N-H	34929844		D342N-H	37694304		D342N-H	26749224		D342N-H	46269868		D342N-H	53710160		D342N-H	25343184
K344N-H	12252135		K344N-H	64344844		K344N-H	45745124		K344N-H	32223232		K344N-H	54857900		K344N-H	62506616		K344N-H	41976180
L345N-H	31341508		L345N-H	73667496		L345N-H	61612444		L345N-H	34546068		L345N-H	45273172		L345N-H	52560480		L345N-H	44126573
T346N-H	5677562		T346N-H	22052332		T346N-H	21345920		T346N-H	16971432		T346N-H	22351996		T346N-H	25799560		T346N-H	18948056
I347N-H	4794753		I347N-H	20344548		I347N-H	18595206		I347N-H	15740412		I347N-H	21445804		I347N-H	23679448		I347N-H	15511656
D348N-H	7822377		D348N-H	39402584		D348N-H	36939680		D348N-H	29680334		D348N-H	39245704		D348N-H	44254600		D348N-H	32573982
A349N-H	5822846		A349N-H	21415904		A349N-H	18690836		A349N-H	14727946		A349N-H	19714352		A349N-H	21336180		A349N-H	17964292
Q352N-H	7722867		Q352N-H	27978828		Q352N-H	22758324		Q352N-H	10923103		Q352N-H	24233258		Q352N-H	15750604		Q352N-H	9594906
K353N-H	10255415		K353N-H	26010596		K353N-H	23434504		K353N-H	15794963		K353N-H	21372112		K353N-H	21561010		K353N-H	14179271
T354N-H	5845611		T354N-H	27773730		T354N-H	26154648		T354N-H	5029805		T354N-H	27820452		T354N-H	30930980		T354N-H	12976198
A355N-H	10925693		A355N-H	52842936		A355N-H	56922580		A355N-H	37185756		A355N-H	73848912		A355N-H	75091592		A355N-H	31816484
F356N-H	9555476		F356N-H	45109840		F356N-H	59310192		F356N-H	37006472		F356N-H	70454040		F356N-H	84642200		F356N-H	38771300
D357N-H	7207649		D357N-H	31288746		D357N-H	30176864		D357N-H	23257458		D357N-H	30370696		D357N-H	31869868		D357N-H	21139608
S358N-H	2688133		S358N-H	15463299		S358N-H	24165606		S358N-H	-4447056		S358N-H	-6538887		S358N-H	-8668145		S358N-H	-399773
L359N-H	8453853		L359N-H	37015412		L359N-H	33677928		L359N-H	23890284		L359N-H	32097848		L359N-H	30411718		L359N-H	20308012
G360N-H	10314074		G360N-H	42892312		G360N-H	37318388		G360N-H	26578680		G360N-H	41424100		G360N-H	48360040		G360N-H	32902364
G361N-H	9253828		G361N-H	41316720		G361N-H	39917984		G361N-H	25154780		G361N-H	36478152		G361N-H	28912676		G361N-H	11369835
K362N-H	16031545		K362N-H	61558152		K362N-H	63223480		K362N-H	35043712		K362N-H	72118208		K362N-H	74381680		K362N-H	40913416
A363N-H	16916096		A363N-H	17229940		A363N-H	9500931		A363N-H	3661472		A363N-H	6805632		A363N-H	4868825		A363N-H	54736752
S365N-H	6992742		S365N-H	30135192		S365N-H	25936280		S365N-H	20340308		S365N-H	25893632		S365N-H	28377008		S365N-H	19932960
V367N-H	11786778		V367N-H	51930820		V367N-H	30098188		V367N-H	-13758802		V367N-H	-18778648		V367N-H	-17982032		V367N-H	-29136442
A368N-H	6392487		A368N-H	23895014		A368N-H	23155686		A368N-H	21249476		A368N-H	25356312		A368N-H	28536288		A368N-H	17209400
T369N-H	5506859		T369N-H	23553256		T369N-H	21450806		T369N-H	18057340		T369N-H	20271684		T369N-H	24757562		T369N-H	12737059
T370N-H	6596643		T370N-H	26174832		T370N-H	23589420		T370N-H	22944408		T370N-H	33407868		T370N-H	37652236		T370N-H	26738528
G374N-H	5779770		G374N-H	21555968		G374N-H	21228568		G374N-H	16467646		G374N-H	22152032		G374N-H	23314956		G374N-H	15969742
D375N-H	23395210		D375N-H	109654000		D375N-H	97894960		D375N-H	39213576		D375N-H	67534504		D375N-H	45671160		D375N-H	30754660
L376N-H	10306246		L376N-H	25798144		L376N-H	-1477312		L376N-H	-367875		L376N-H	-484320		L376N-H	-1430406		L376N-H	-259448
A378N-H	4250842		A378N-H	19047632		A378N-H	18765720		A378N-H	13717368		A378N-H	18689718		A378N-H	19589820		A378N-H	13665698
L379N-H	16415732		L379N-H	71367440		L379N-H	68112400		L379N-H	53880728		L379N-H	75750472		L379N-H	80673496		L379N-H	44996624
A380N-H	13337907		A380N-H	45512688		A380N-H	36615948		A380N-H	27753904		A380N-H	34675952		A380N-H	34928052		A380N-H	31829924
S381N-H	2192558		S381N-H	10616132		S381N-H	10338676		S381N-H	6668513		S381N-H	8636381		S381N-H	-10384144		S381N-H	-1302524
S382N-H	7965761		S382N-H	26740468		S382N-H	27268958		S382N-H	21249372		S382N-H	24168644		S382N-H	20964750		S382N-H	8438206
S384N-H	3956790		S384N-H	4653799		S384N-H	12911643		S384N-H	-4860269		S384N-H	-2761486		S384N-H	-2824558		S384N-H	-362081
D386N-H	4216039		D386N-H	20169674		D386N-H	22250008		D386N-H	14123882		D386N-H	27967520		D386N-H	32588040		D386N-H	22134648
N388N-H	6535526		N388N-H	27782848		N388N-H	21763116		N388N-H	-202464		N388N-H	-101943		N388N-H	-978893		N388N-H	-283777
G393N-H	14145487		G393N-H	56342416		G393N-H	56656264		G393N-H	31399024		G393N-H	26977056		G393N-H	-3525745		G393N-H	-1027919
I394N-H	19161120		I394N-H	90520704		I394N-H	98261056		I394N-H	54338184		I394N-H	75213472		I394N-H	46525440		I394N-H	14796843
S395N-H	8529423		S395N-H	36800740		S395N-H	35948248		S395N-H	8191805		S395N-H	26101366		S395N-H	-11660095		S395N-H	-3086059
Q396N-H	22317224		Q396N-H	75993904		Q396N-H	59921304		Q396N-H	17468512		Q396N-H	-12309433		Q396N-H	-1676307		Q396N-H	-1378506
E397N-H	13116885		E397N-H	53981560		E397N-H	47217848		E397N-H	19722088		E397N-H	31431976		E397N-H	26508936		E397N-H	16287738
D398N-H	18437452		D398N-H	73587880		D398N-H	76975704		D398N-H	29771360		D398N-H	32986388		D398N-H	11761812		D398N-H	24839853
Y399N-H	13654797		Y399N-H	61002200		Y399N-H	40605612		Y399N-H	16477784		Y399N-H	6867177		Y399N-H	-1021222		Y399N-H	-585060
K400N-H	12095478		K400N-H	49143576		K400N-H	37242264		K400N-H	5355616		K400N-H	10005598		K400N-H	10892460		K400N-H	41639840
A401N-H	10006192		A401N-H	53755968		A401N-H	52056704		A401N-H	32823144		A401N-H	54435548		A401N-H	52144784		A401N-H	32670804
Y402N-H	5079029		Y402N-H	21150508		Y402N-H	20033860		Y402N-H	16746569		Y402N-H	21948348		Y402N-H	23964472		Y402N-H	16790540
E407N-H	5499754		E407N-H	27464944		E407N-H	31080836		E407N-H	18272292		E407N-H	22718912		E407N-H	25518760		E407N-H	21203946
R413N-H	3576919		R413N-H	14143354		R413N-H	13859416		R413N-H	10046155		R413N-H	11950871		R413N-H	13298286		R413N-H	-206136
F414N-H	3998779		F414N-H	16261898		F414N-H	15584839		F414N-H	11021321		F414N-H	15168930		F414N-H	15746285		F414N-H	-1208293
A415N-H	4378908		A415N-H	14150473		A415N-H	15799789		A415N-H	12293380		A415N-H	14137144		A415N-H	13428693		A415N-H	-2053590
T416N-H	11592339		T416N-H	47886384		T416N-H	45658604		T416N-H	38234352		T416N-H	49024364		T416N-H	54410052		T416N-H	36799000
G417N-H	13337551		G417N-H	55598972		G417N-H	55638916		G417N-H	40901572		G417N-H	56465056		G417N-H	45776724		G417N-H	19293982
Y418N-H	7535399		Y418N-H	33721468		Y418N-H	27612736		Y418N-H	18570454		Y418N-H	26863744		Y418N-H	27933482		Y418N-H	17007350
A419N-H	11161060		A419N-H	44062844		A419N-H	44902320		A419N-H	34062812		A419N-H	37312384		A419N-H	46605880		A419N-H	26392548
G421N-H	11492172		G421N-H	50898792		G421N-H	45984272		G421N-H	37566144		G421N-H	46877128		G421N-H	48262416		G421N-H	31451380
S422N-H	8232924		S422N-H	35174896		S422N-H	19176212		S422N-H	-1174531		S422N-H	-5703126		S422N-H	-821254		S422N-H	-462595
M426N-H	12261346		M426N-H	66805856		M426N-H	60541408		M426N-H	35957144		M426N-H	64780652		M426N-H	75591760		M426N-H	48772552
T428N-H	7209783		T428N-H	28929468		T428N-H	27221140		T428N-H	16860724		T428N-H	25368854		T428N-H	25306268		T428N-H	16727267
A430N-H	16638561		A430N-H	67844520		A430N-H	87097112		A430N-H	41451240		A430N-H	77743328		A430N-H	83185232		A430N-H	41055576
I431N-H	3380299		I431N-H	25840492		I431N-H	64158200		I431N-H	7658170		I431N-H	14558511		I431N-H	-4690481		I431N-H	-4727676
G432N-H	1277757		G432N-H	4408228		G432N-H	8931011		G432N-H	3616394		G432N-H	307343		G432N-H	-1770350		G432N-H	-1275418
D434N-H	3254012		D434N-H	13547265		D434N-H	11689087		D434N-H	9774623		D434N-H	12271130		D434N-H	-12540820		D434N-H	-10366799
N435N-H	5198382		N435N-H	25716568		N435N-H	24063328		N435N-H	-4950201		N435N-H	-873649		N435N-H	-3609		N435N-H	-441459
G436N-H	6286681		G436N-H	26837860		G436N-H	24367650		G436N-H	22491844		G436N-H	26085444		G436N-H	26173008		G436N-H	19231094
T437N-H	17932304		T437N-H	76074448		T437N-H	40371620		T437N-H	28518960		T437N-H	42728184		T437N-H	36336920		T437N-H	23812124
I438N-H	7854634		I438N-H	31961752		I438N-H	4758344		I438N-H	-263145		I438N-H	-64083		I438N-H	-544674		I438N-H	-317176
D439N-H	15177798		D439N-H	62228204		D439N-H	29531220		D439N-H	-3317334		D439N-H	-3209703		D439N-H	-3009118		D439N-H	-1403076
N441N-H	5865633		N441N-H	20838032		N441N-H	25108718		N441N-H	9060737		N441N-H	30864406		N441N-H	36161844		N441N-H	-533404
E442N-H	7116657		E442N-H	30705388		E442N-H	27604100		E442N-H	5258491		E442N-H	28329268		E442N-H	25791680		E442N-H	27060474
V443N-H	15922906		V443N-H	66818900		V443N-H	61819372		V443N-H	21756372		V443N-H	2905378		V443N-H	-21385		V443N-H	-2917668
L444N-H	11336907		L444N-H	54252948		L444N-H	51716996		L444N-H	31590264		L444N-H	48853672		L444N-H	54510540		L444N-H	30886106
T445N-H	35566464		T445N-H	143501632		T445N-H	126555544		T445N-H	-72769400		T445N-H	84904432		T445N-H	-62336268		T445N-H	-261161
I446N-H	12759695		I446N-H	57601824		I446N-H	54901044		I446N-H	49025664		I446N-H	62955788		I446N-H	-60776736		I446N-H	-41906288
N447N-H	56042260		N447N-H	199854512		N447N-H	170194496		N447N-H	79108280		N447N-H	101198776		N447N-H	92541768		N447N-H	48036956
G448N-H	12676148		G448N-H	58111088		G448N-H	58156036		G448N-H	34073788		G448N-H	42027076		G448N-H	20418386		G448N-H	11491968
L449N-H	13407526		L449N-H	67251112		L449N-H	84964048		L449N-H	26937652		L449N-H	47137608		L449N-H	28781528		L449N-H	22048344
K450N-H	6402376		K450N-H	34103352		K450N-H	34622848		K450N-H	27785936		K450N-H	36381688		K450N-H	37028592		K450N-H	24835166
W451N-H	6489315		W451N-H	24485852		W451N-H	26371066		W451N-H	19627216		W451N-H	26337728		W451N-H	27185104		W451N-H	17923792
Q452N-H	10794489		Q452N-H	47964392		Q452N-H	48195744		Q452N-H	36394404		Q452N-H	53625720		Q452N-H	56574144		Q452N-H	30279240
D454N-H	16041342		D454N-H	66744268		D454N-H	66262824		D454N-H	40419108		D454N-H	78367696		D454N-H	89061784		D454N-H	61184552
S455N-H	5679284		S455N-H	11734593		S455N-H	8609247		S455N-H	-3239649		S455N-H	-3052302		S455N-H	-2104497		S455N-H	-1901493
W457N-H	7514056		W457N-H	5740236		W457N-H	-10064572		W457N-H	-1565306		W457N-H	-4360869		W457N-H	-1890546		W457N-H	-228651
G458N-H	10882371		G458N-H	45528648		G458N-H	43806480		G458N-H	30135740		G458N-H	40237568		G458N-H	35758792		G458N-H	19875764
S459N-H	8941781		S459N-H	20579840		S459N-H	-6587627		S459N-H	-3250159		S459N-H	-1466499		S459N-H	-86730		S459N-H	-251671
Y460N-H	13826116		Y460N-H	53045108		Y460N-H	60903572		Y460N-H	29607020		Y460N-H	47150304		Y460N-H	46682608		Y460N-H	33887192
Q461N-H	15818414		Q461N-H	74190424		Q461N-H	70662544		Q461N-H	46732344		Q461N-H	76639760		Q461N-H	84525160		Q461N-H	48721952
V462N-H	6403247		V462N-H	34388000		V462N-H	34457620		V462N-H	24479350		V462N-H	32962656		V462N-H	36133328		V462N-H	22700544
T463N-H	13539265		T463N-H	16300723		T463N-H	14477447		T463N-H	13597434		T463N-H	33721456		T463N-H	21892640		T463N-H	27807048
R464N-H	12991077		R464N-H	50776196		R464N-H	51553876		R464N-H	42509460		R464N-H	51196076		R464N-H	54889992		R464N-H	33795772
V465N-H	12419884		V465N-H	52063100		V465N-H	50350184		V465N-H	37146648		V465N-H	47502416		V465N-H	49091756		V465N-H	22196300
S466N-H	14186002		S466N-H	49062524		S466N-H	32014900		S466N-H	27594684		S466N-H	26202516		S466N-H	-23666758		S466N-H	-492598
D467N-H	14424491		D467N-H	45806760		D467N-H	37601280		D467N-H	24910180		D467N-H	27286124		D467N-H	29704916		D467N-H	20125528
V468N-H	7179512		V468N-H	35353964		V468N-H	32596848		V468N-H	25892336		V468N-H	34695944		V468N-H	40479660		V468N-H	25744692
Q470N-H	13200636		Q470N-H	55201724		Q470N-H	48535544		Q470N-H	29533172		Q470N-H	61708436		Q470N-H	69210040		Q470N-H	43854508
V471N-H	15244182		V471N-H	65329696		V471N-H	63206024		V471N-H	37809312		V471N-H	57467568		V471N-H	60234432		V471N-H	38425816
D472N-H	8750659		D472N-H	40450172		D472N-H	34116900		D472N-H	9273340		D472N-H	39737776		D472N-H	41502944		D472N-H	15729697
L473N-H	9188863		L473N-H	34726116		L473N-H	29620980		L473N-H	3464972		L473N-H	2141378		L473N-H	811024		L473N-H	25052984
T475N-H	6051051		T475N-H	27754248		T475N-H	25150576		T475N-H	5907704		T475N-H	-609507		T475N-H	-1770466		T475N-H	-238948
A476N-H	5915674		A476N-H	26310650		A476N-H	25525292		A476N-H	19754676		A476N-H	29850742		A476N-H	27213576		A476N-H	13643365
Y479N-H	8001028		Y479N-H	22753388		Y479N-H	21690108		Y479N-H	14891237		Y479N-H	19794684		Y479N-H	19163568		Y479N-H	11395889
S480N-H	17131662		S480N-H	82492752		S480N-H	79692208		S480N-H	38900900		S480N-H	82953928		S480N-H	85852256		S480N-H	43627848
D481N-H	6220129		D481N-H	22174040		D481N-H	22758472		D481N-H	14743533		D481N-H	24429584		D481N-H	27531304		D481N-H	17085224
N482N-H	10759764		N482N-H	27095984		N482N-H	27778056		N482N-H	17951944		N482N-H	18991740		N482N-H	14314177		N482N-H	21744128
I483N-H	6796925		I483N-H	24351820		I483N-H	21944282		I483N-H	13693504		I483N-H	23214920		I483N-H	24109224		I483N-H	17023856
T485N-H	25000128		T485N-H	56989524		T485N-H	49954532		T485N-H	33825268		T485N-H	42477656		T485N-H	36641108		T485N-H	25640852
A486N-H	23013532		A486N-H	76559520		A486N-H	47833616		A486N-H	21090344		A486N-H	14590343		A486N-H	-1321916		A486N-H	-371909
Q487N-H	9587032		Q487N-H	43027900		Q487N-H	72769008		Q487N-H	27009592		Q487N-H	47482544		Q487N-H	43475580		Q487N-H	25288196
E488N-H	9815873		E488N-H	34124396		E488N-H	33488256		E488N-H	25300140		E488N-H	29203732		E488N-H	-12104263		E488N-H	-464313
K491N-H	11283881		K491N-H	44132784		K491N-H	42348408		K491N-H	33701712		K491N-H	46718952		K491N-H	37989268		K491N-H	17434420
M492N-H	8948067		M492N-H	41145728		M492N-H	40635876		M492N-H	23219882		M492N-H	35637804		M492N-H	45847952		M492N-H	24362632
G493N-H	8697029		G493N-H	40071424		G493N-H	35967840		G493N-H	22346588		G493N-H	23210584		G493N-H	14987963		G493N-H	24692400
E494N-H	12492036		E494N-H	53550748		E494N-H	54167356		E494N-H	39024600		E494N-H	42139776		E494N-H	18285660		E494N-H	-1508594
K496N-H	7354301		K496N-H	28881206		K496N-H	26110400		K496N-H	6814510		K496N-H	3758386		K496N-H	3329298		K496N-H	-544219
F497N-H	8841547		F497N-H	35503380		F497N-H	33957004		F497N-H	24957188		F497N-H	31367636		F497N-H	39857772		F497N-H	25615040
R498N-H	7646135		R498N-H	27172780		R498N-H	28092140		R498N-H	19537696		R498N-H	25500356		R498N-H	27512270		R498N-H	19857648
T499N-H	5552171		T499N-H	21775652		T499N-H	20528812		T499N-H	16094226		T499N-H	21734586		T499N-H	11365253		T499N-H	-8052236
G500N-H	8074954		G500N-H	36316860		G500N-H	32213072		G500N-H	26328776		G500N-H	32038826		G500N-H	35755972		G500N-H	19522638
L501N-H	3534367		L501N-H	16726921		L501N-H	14139832		L501N-H	9964945		L501N-H	12720290		L501N-H	14142325		L501N-H	-234494
D502N-H	18634972		D502N-H	82211632		D502N-H	74006368		D502N-H	36960776		D502N-H	58335848		D502N-H	36718292		D502N-H	-1029171
K503N-H	4948186		K503N-H	20834640		K503N-H	21435212		K503N-H	11538834		K503N-H	19071888		K503N-H	19764264		K503N-H	13954446
F504N-H	4777340		F504N-H	21415540		F504N-H	21411888		F504N-H	15229235		F504N-H	22717906		F504N-H	24838742		F504N-H	13470692
I505N-H	5295562		I505N-H	22241204		I505N-H	21577416		I505N-H	17224306		I505N-H	21302532		I505N-H	22455820		I505N-H	13474526
F506N-H	4623522		F506N-H	19442986		F506N-H	19016672		F506N-H	13561998		F506N-H	17564100		F506N-H	19769044		F506N-H	11104224
G507N-H	8420878		G507N-H	46936408		G507N-H	45052716		G507N-H	26464640		G507N-H	47375372		G507N-H	50673216		G507N-H	32523198
E508N-H	11492586		E508N-H	47349020		E508N-H	38639872		E508N-H	19368632		E508N-H	35492036		E508N-H	39029172		E508N-H	26813784
D509N-H	17922182		D509N-H	100897168		D509N-H	87380904		D509N-H	-5886927		D509N-H	-1510204		D509N-H	-589623		D509N-H	-377618
L510N-H	9916646		L510N-H	35601208		L510N-H	35037008		L510N-H	25381732		L510N-H	32258462		L510N-H	35298972		L510N-H	22190972
I514N-H	16461809		I514N-H	73548128		I514N-H	66878856		I514N-H	48706676		I514N-H	69830784		I514N-H	75882400		I514N-H	50313992
S515N-H	24061390		S515N-H	74986600		S515N-H	58111960		S515N-H	-9366084		S515N-H	-1797156		S515N-H	-20512332		S515N-H	-417015
M516N-H	18073916		M516N-H	73208944		M516N-H	77542024		M516N-H	39487136		M516N-H	58120940		M516N-H	26642768		M516N-H	23983358
N517N-H	15767093		N517N-H	59927808		N517N-H	28918742		N517N-H	-299243		N517N-H	-3774283		N517N-H	-2425451		N517N-H	-535478
A519N-H	6309378		A519N-H	26776448		A519N-H	25242988		A519N-H	16278858		A519N-H	21267408		A519N-H	20752560		A519N-H	16563327
Q520N-H	9768705		Q520N-H	41639064		Q520N-H	38101736		Q520N-H	26971612		Q520N-H	40226092		Q520N-H	40488724		Q520N-H	26975624
I521N-H	11217778		I521N-H	40119888		I521N-H	41558720		I521N-H	23740644		I521N-H	37608488		I521N-H	38025096		I521N-H	22012728
S522N-H	7672239		S522N-H	34188904		S522N-H	29924206		S522N-H	13666669		S522N-H	29613258		S522N-H	32306106		S522N-H	19860032
N523N-H	5967142		N523N-H	43179176		N523N-H	23750008		N523N-H	11317066		N523N-H	39809940		N523N-H	45655640		N523N-H	42732790
E524N-H	32836040		E524N-H	106180720		E524N-H	108555392		E524N-H	69605024		E524N-H	121852568		E524N-H	111404520		E524N-H	47728168
D525N-H	10653785		D525N-H	51353212		D525N-H	49049668		D525N-H	31936876		D525N-H	40303716		D525N-H	30387584		D525N-H	19999896
S526N-H	9121192		S526N-H	47960536		S526N-H	45921848		S526N-H	-3464857		S526N-H	44186776		S526N-H	40826620		S526N-H	16582540
F527N-H	5677219		F527N-H	26670888		F527N-H	21656652		F527N-H	5540375		F527N-H	1988410		F527N-H	-179634		F527N-H	-193461
N528N-H	6687431		N528N-H	28991396		N528N-H	22349730		N528N-H	-3860299		N528N-H	-535952		N528N-H	-940965		N528N-H	-152446
S529N-H	14772590		S529N-H	54483176		S529N-H	42471316		S529N-H	18616972		S529N-H	27632536		S529N-H	-7768106		S529N-H	-2074717
D530N-H	7399139		D530N-H	18652172		D530N-H	-43404548		D530N-H	-29358452		D530N-H	44776480		D530N-H	40313300		D530N-H	-953136
I531N-H	8348685		I531N-H	30815324		I531N-H	26428990		I531N-H	15253259		I531N-H	15706174		I531N-H	10171753		I531N-H	19529928
L532N-H	6089311		L532N-H	25670720		L532N-H	25406062		L532N-H	18553094		L532N-H	24507876		L532N-H	26752672		L532N-H	14336745
L533N-H	7142132		L533N-H	30161024		L533N-H	26824026		L533N-H	19952250		L533N-H	30013784		L533N-H	29341628		L533N-H	22300882
G537N-H	27255228		G537N-H	103810680		G537N-H	97536976		G537N-H	62541508		G537N-H	98542304		G537N-H	106687688		G537N-H	66964000
Y538N-H	9120181		Y538N-H	54912748		Y538N-H	48417520		Y538N-H	24407692		Y538N-H	20589124		Y538N-H	19081212		Y538N-H	13151872
G539N-H	4523832		G539N-H	21035874		G539N-H	19216796		G539N-H	15173627		G539N-H	17375628		G539N-H	20090438		G539N-H	12221465
Q540N-H	9632733		Q540N-H	38437560		Q540N-H	36375468		Q540N-H	25663844		Q540N-H	39990808		Q540N-H	44146736		Q540N-H	24621838
G541N-H	15023560		G541N-H	59661160		G541N-H	57773720		G541N-H	24975612		G541N-H	54141020		G541N-H	62831860		G541N-H	33461012
E542N-H	6105319		E542N-H	30369472		E542N-H	42052932		E542N-H	18029532		E542N-H	41850708		E542N-H	32927632		E542N-H	27939970
L543N-H	17210070		L543N-H	75806232		L543N-H	97857104		L543N-H	47783992		L543N-H	55863840		L543N-H	37670184		L543N-H	19220084
L544N-H	11086677		L544N-H	50789264		L544N-H	52152256		L544N-H	35910400		L544N-H	59348656		L544N-H	55904624		L544N-H	34888788
I545N-H	17829160		I545N-H	75517920		I545N-H	56950648		I545N-H	34082096		I545N-H	46010176		I545N-H	49931144		I545N-H	25236772
N546N-H	8768793		N546N-H	38968476		N546N-H	33497580		N546N-H	27842496		N546N-H	36563612		N546N-H	40858256		N546N-H	24271148
I548N-H	6621718		I548N-H	30765900		I548N-H	27557196		I548N-H	20708220		I548N-H	26766244		I548N-H	28623100		I548N-H	20414432
Q550N-H	23587282		Q550N-H	112466040		Q550N-H	115482024		Q550N-H	9865711		Q550N-H	1252272		Q550N-H	-2856725		Q550N-H	-687871
A551N-H	6944829		A551N-H	25754556		A551N-H	18160356		A551N-H	-2442321		A551N-H	-2635957		A551N-H	-2063123		A551N-H	-1272753
F557N-H	10608936		F557N-H	50630528		F557N-H	52936356		F557N-H	35673028		F557N-H	78109416		F557N-H	77545016		F557N-H	27298012
N560N-H	13982106		N560N-H	16067925		N560N-H	16438297		N560N-H	5564409		N560N-H	8007471		N560N-H	6602834		N560N-H	24256928
G561N-H	7471416		G561N-H	30747716		G561N-H	24689520		G561N-H	16191982		G561N-H	21471676		G561N-H	26342740		G561N-H	17004656
T562N-H	11801650		T562N-H	46593448		T562N-H	45187728		T562N-H	39156308		T562N-H	47256824		T562N-H	50162348		T562N-H	33901552
L563N-H	13112087		L563N-H	43109676		L563N-H	42973864		L563N-H	31902360		L563N-H	37885976		L563N-H	38032064		L563N-H	29667992
V564N-H	6710789		V564N-H	29929920		V564N-H	33112980		V564N-H	19234140		V564N-H	22479140		V564N-H	22325110		V564N-H	17565824
Y565N-H	6700571		Y565N-H	24078190		Y565N-H	31788572		Y565N-H	24100832		Y565N-H	30215412		Y565N-H	33398852		Y565N-H	25558048
K567N-H	11989303		K567N-H	44021768		K567N-H	62446028		K567N-H	38481724		K567N-H	45863464		K567N-H	54063640		K567N-H	36719348
I569N-H	3630466		I569N-H	17275764		I569N-H	14947315		I569N-H	11850335		I569N-H	14521585		I569N-H	14903331		I569N-H	13434068
A570N-H	8348794		A570N-H	38990640		A570N-H	38401180		A570N-H	31482006		A570N-H	46066016		A570N-H	46748392		A570N-H	32038632
D571N-H	15839196		D571N-H	64541312		D571N-H	50781756		D571N-H	19225120		D571N-H	10117127		D571N-H	848945		D571N-H	27244826
K572N-H	16056670		K572N-H	71320792		K572N-H	65510440		K572N-H	41219624		K572N-H	52942248		K572N-H	35055208		K572N-H	10759830
E573N-H	25029240		E573N-H	79844976		E573N-H	77816760		E573N-H	55933468		E573N-H	51505056		E573N-H	32624704		E573N-H	24154384
T574N-H	24348024		T574N-H	123233600		T574N-H	112290016		T574N-H	31441024		T574N-H	17708680		T574N-H	-2732775		T574N-H	-497219
K575N-H	13165030		K575N-H	55054384		K575N-H	50942860		K575N-H	37047312		K575N-H	47867700		K575N-H	48402872		K575N-H	34580564
D576N-H	40618208		D576N-H	138688304		D576N-H	130340560		D576N-H	36886304		D576N-H	55782540		D576N-H	39453104		D576N-H	40182184
K577N-H	14931173		K577N-H	48943528		K577N-H	45584024		K577N-H	36257748		K577N-H	50196208		K577N-H	60962084		K577N-H	23505062
K578N-H	15531316		K578N-H	52397868		K578N-H	61324200		K578N-H	44876440		K578N-H	57591344		K578N-H	44435404		K578N-H	32587108
N579N-H	10632208		N579N-H	47542600		N579N-H	46027888		N579N-H	34814588		N579N-H	46984324		N579N-H	41182412		N579N-H	24977764
V580N-H	5988857		V580N-H	23827520		V580N-H	19323358		V580N-H	12229262		V580N-H	18029404		V580N-H	19236576		V580N-H	17918620
I581N-H	10514182		I581N-H	34948780		I581N-H	26367860		I581N-H	-9809724		I581N-H	-5102294		I581N-H	-1260371		I581N-H	-275173
G582N-H	9584693		G582N-H	40133020		G582N-H	37102816		G582N-H	31529710		G582N-H	39711140		G582N-H	44023948		G582N-H	19109036
E583N-H	42187780		E583N-H	146663760		E583N-H	127782480		E583N-H	67573640		E583N-H	91696832		E583N-H	80299752		E583N-H	16175733
A585N-H	842193		A585N-H	2838563		A585N-H	7877787		A585N-H	-9897832		A585N-H	-62284368		A585N-H	-54996816		A585N-H	-213893
Q587N-H	2505866		Q587N-H	6412141		Q587N-H	12153291		Q587N-H	1126223		Q587N-H	2638368		Q587N-H	3613288		Q587N-H	2459293
T588N-H	10656540		T588N-H	40949784		T588N-H	45186096		T588N-H	23579964		T588N-H	28267592		T588N-H	14741364		T588N-H	-5613794
I589N-H	10644284		I589N-H	24497756		I589N-H	11582343		I589N-H	3325920		I589N-H	2126715		I589N-H	716383		I589N-H	26890304
V590N-H	7361697		V590N-H	31046156		V590N-H	30797708		V590N-H	7159156		V590N-H	6190401		V590N-H	10013324		V590N-H	34769656
D592N-H	7803491		D592N-H	33576984		D592N-H	28414030		D592N-H	25218162		D592N-H	34394472		D592N-H	38377816		D592N-H	26329652
E595N-H	11880544		E595N-H	58974396		E595N-H	54127516		E595N-H	38767216		E595N-H	54878552		E595N-H	55203440		E595N-H	36103668
V596N-H	12795763		V596N-H	40878812		V596N-H	43097496		V596N-H	16573680		V596N-H	43399616		V596N-H	50602368		V596N-H	10781790
V597N-H	4442126		V597N-H	19896352		V597N-H	16416239		V597N-H	11298048		V597N-H	16104639		V597N-H	16531240		V597N-H	12339945
Q598N-H	5038894		Q598N-H	19143776		Q598N-H	20812324		Q598N-H	16897374		Q598N-H	17505202		Q598N-H	22693056		Q598N-H	15129819
V600N-H	16860776		V600N-H	57119364		V600N-H	47813184		V600N-H	22853362		V600N-H	43347148		V600N-H	49051108		V600N-H	23031110
N601N-H	14370658		N601N-H	50907860		N601N-H	49286992		N601N-H	34057892		N601N-H	47706976		N601N-H	54773300		N601N-H	42103028
G602N-H	10373107		G602N-H	50118856		G602N-H	52385104		G602N-H	36819196		G602N-H	53745272		G602N-H	34124324		G602N-H	10292260
H605N-H	1979457		H605N-H	12463304		H605N-H	12734115		H605N-H	8931595		H605N-H	4519799		H605N-H	541064		H605N-H	4664152
S606N-H	8365881		S606N-H	36453744		S606N-H	32883274		S606N-H	17842560		S606N-H	21873010		S606N-H	-7070221		S606N-H	-218390
L607N-H	4471971		L607N-H	21373508		L607N-H	40281664		L607N-H	10705359		L607N-H	20527858		L607N-H	15777477		L607N-H	45421476
A609N-H	9138568		A609N-H	37319528		A609N-H	31231176		A609N-H	11001612		A609N-H	14228426		A609N-H	-3917403		A609N-H	-534716
L610N-H	8850487		L610N-H	35770836		L610N-H	35855096		L610N-H	26446094		L610N-H	39559324		L610N-H	41304924		L610N-H	28451342
G611N-H	9297606		G611N-H	39856448		G611N-H	41649960		G611N-H	27643640		G611N-H	40747312		G611N-H	31356748		G611N-H	13580355
I612N-H	19014344		I612N-H	83130712		I612N-H	75391752		I612N-H	22218270		I612N-H	24881844		I612N-H	16706424		I612N-H	49948980
L614N-H	14346763		L614N-H	56238448		L614N-H	57847448		L614N-H	35771300		L614N-H	54590220		L614N-H	61409988		L614N-H	37092980
A615N-H	6044391		A615N-H	24501676		A615N-H	21543000		A615N-H	16843650		A615N-H	21398892		A615N-H	23423908		A615N-H	16220074
A616N-H	10387119		A616N-H	42119664		A616N-H	38187788		A616N-H	5120648		A616N-H	7190418		A616N-H	8361374		A616N-H	44505448
K617N-H	5417747		K617N-H	23956578		K617N-H	22495388		K617N-H	12259303		K617N-H	21764054		K617N-H	22245966		K617N-H	11701958
A621N-H	7650345		A621N-H	36557488		A621N-H	34310192		A621N-H	20791640		A621N-H	30063500		A621N-H	32862488		A621N-H	19029018
E622N-H	18980824		E622N-H	102341432		E622N-H	106722560		E622N-H	60206592		E622N-H	90922952		E622N-H	71656432		E622N-H	30056548
I623N-H	4814717		I623N-H	24387540		I623N-H	25750850		I623N-H	18155338		I623N-H	25730688		I623N-H	-3670412		I623N-H	-1056175
K624N-H	21137620		K624N-H	106859448		K624N-H	106380976		K624N-H	36882460		K624N-H	25751008		K624N-H	-7866643		K624N-H	-321408
E625N-H	38193908		E625N-H	164153248		E625N-H	113110928		E625N-H	18554736		E625N-H	24555276		E625N-H	-1792264		E625N-H	-2108983
K626N-H	23741060		K626N-H	138022320		K626N-H	107687696		K626N-H	13072737		K626N-H	-983012		K626N-H	-4643280		K626N-H	-3625996
Q627N-H	33777976		Q627N-H	68791824		Q627N-H	21678728		Q627N-H	-885608		Q627N-H	-953282		Q627N-H	-8731365		Q627N-H	-198248
D628N-H	45677428		D628N-H	82837392		D628N-H	78680128		D628N-H	43420944		D628N-H	52439728		D628N-H	46638792		D628N-H	29854584
V629N-H	33337632		V629N-H	62790404		V629N-H	27697974		V629N-H	10788071		V629N-H	6696275		V629N-H	4491398		V629N-H	14252015
K630N-H	30447306		K630N-H	166925776		K630N-H	147424160		K630N-H	26604530		K630N-H	11896865		K630N-H	2154282		K630N-H	7025573
G631N-H	29378664		G631N-H	174784544		G631N-H	138574336		G631N-H	25222080		G631N-H	18138536		G631N-H	-1728425		G631N-H	-186704
K632N-H	13126926		K632N-H	65535836		K632N-H	70608424		K632N-H	46907928		K632N-H	63042444		K632N-H	58856712		K632N-H	49463408
E633N-H	7965761		E633N-H	24921044		E633N-H	28548012		E633N-H	16373818		E633N-H	19922116		E633N-H	20784532		E633N-H	31298500
N634N-H	14112721		N634N-H	45895796		N634N-H	38231580		N634N-H	27410612		N634N-H	44378480		N634N-H	48700156		N634N-H	30146404
S635N-H	6522945		S635N-H	24640812		S635N-H	28281010		S635N-H	19357580		S635N-H	31052166		S635N-H	35770760		S635N-H	19532934
L637N-H	7576185		L637N-H	32928142		L637N-H	31706104		L637N-H	24432240		L637N-H	29762614		L637N-H	28819978		L637N-H	19888116
A639N-H	6773715		A639N-H	27068380		A639N-H	28925068		A639N-H	23616806		A639N-H	22962488		A639N-H	34815080		A639N-H	20425604
F640N-H	8782380		F640N-H	33375034		F640N-H	35144520		F640N-H	30435524		F640N-H	36052200		F640N-H	41503412		F640N-H	23879740
N641N-H	6906839		N641N-H	30047440		N641N-H	26102748		N641N-H	20141710		N641N-H	27912084		N641N-H	28554176		N641N-H	19646204
G646N-H	4681014		G646N-H	21394124		G646N-H	17810024		G646N-H	9337062		G646N-H	15104767		G646N-H	19241840		G646N-H	10718805
Y647N-H	6302570		Y647N-H	25509628		Y647N-H	24735384		Y647N-H	18685430		Y647N-H	24199140		Y647N-H	26186948		Y647N-H	17002250
M648N-H	6941414		M648N-H	25600544		M648N-H	24740916		M648N-H	18120376		M648N-H	19785408		M648N-H	22748554		M648N-H	15582774
M649N-H	9843963		M649N-H	37495648		M649N-H	35899236		M649N-H	25175850		M649N-H	35068920		M649N-H	39083228		M649N-H	26274880
V650N-H	11895778		V650N-H	39921492		V650N-H	39208816		V650N-H	36910088		V650N-H	47636616		V650N-H	54435968		V650N-H	35112700
S651N-H	8002731		S651N-H	33939432		S651N-H	34234628		S651N-H	28715672		S651N-H	37348288		S651N-H	46223156		S651N-H	29346908
M652N-H	10824137		M652N-H	45436016		M652N-H	40159528		M652N-H	27983628		M652N-H	33140040		M652N-H	29062760		M652N-H	21144984
L653N-H	9443410		L653N-H	40750488		L653N-H	44654976		L653N-H	35029816		L653N-H	44043128		L653N-H	48505416		L653N-H	36127700
E654N-H	12277150		E654N-H	47163896		E654N-H	50162032		E654N-H	33880752		E654N-H	47857392		E654N-H	44264592		E654N-H	30362638
S661N-H	12484981		S661N-H	50090832		S661N-H	47001676		S661N-H	23071306		S661N-H	-27422336		S661N-H	-9408905		S661N-H	-1620510
A662N-H	5034945		A662N-H	20874582		A662N-H	29595708		A662N-H	9801648		A662N-H	7944805		A662N-H	-1261745		A662N-H	-2113426
T663N-H	9932721		T663N-H	41599512		T663N-H	40415968		T663N-H	26891560		T663N-H	44164216		T663N-H	50389648		T663N-H	28319762
K664N-H	7204716		K664N-H	28448136		K664N-H	60009692		K664N-H	13871548		K664N-H	14057199		K664N-H	15725924		K664N-H	19928008
R665N-H	8190138		R665N-H	33041354		R665N-H	32775288		R665N-H	22888808		R665N-H	34509340		R665N-H	28393592		R665N-H	13255606
A666N-H	7720847		A666N-H	31679218		A666N-H	30676514		A666N-H	20149514		A666N-H	28447252		A666N-H	27058426		A666N-H	13226756
S667N-H	9736405		S667N-H	38729912		S667N-H	32792548		S667N-H	19479328		S667N-H	13217364		S667N-H	-373570		S667N-H	-139568
L669N-H	15951454		L669N-H	50488644		L669N-H	45580576		L669N-H	18994136		L669N-H	37288132		L669N-H	36580040		L669N-H	64533892
Y672N-H	7277288		Y672N-H	25353284		Y672N-H	21909984		Y672N-H	16228064		Y672N-H	21209518		Y672N-H	21408720		Y672N-H	14793483
L673N-H	11032006		L673N-H	35470308		L673N-H	36597184		L673N-H	24683246		L673N-H	38770336		L673N-H	36331840		L673N-H	11499429
Q675N-H	11322719		Q675N-H	36541248		Q675N-H	50144416		Q675N-H	33192432		Q675N-H	63921544		Q675N-H	44580916		Q675N-H	15936807
N676N-H	10318700		N676N-H	38224392		N676N-H	36115348		N676N-H	27814472		N676N-H	38560184		N676N-H	35605580		N676N-H	18727328
Y677N-H	8064093		Y677N-H	36616672		Y677N-H	38731688		Y677N-H	22733786		Y677N-H	43616048		Y677N-H	43594956		Y677N-H	26267412

## Sheet: Sup Fig 3a
Supplementary Figure 3a. Ceftriaxone does not inhibit PBP5.
User: USER
Path: C:\Program Files (x86)\BMG\CLARIOstar\User\Data
Test ID: 279
Test Name: Bocillin_384_kinetic
Date: 5/16/2024
Time: 10:19:25 AM
Fluorescence polarization (FP)
Legend:
Neg. control correction based on Polarization (F: 482-16 / F: 530-40)
Well	Content	1 - 1	1 - 2	1 - 3	1 - 4	1 - 5	1 - 6	1 - 7	1 - 8	1 - 9	1 - 10	1 - 11	1 - 12	1 - 13	1 - 14	1 - 15	1 - 16	1 - 17	1 - 18	1 - 19	1 - 20	1 - 21	1 - 22	1 - 23	1 - 24	1 - 25	1 - 26	1 - 27	1 - 28	1 - 29	1 - 30	1 - 31	1 - 32	1 - 33	1 - 34	1 - 35	1 - 36	1 - 37	1 - 38	1 - 39	1 - 40	1 - 41	1 - 42	1 - 43	1 - 44	1 - 45	1 - 46	1 - 47	1 - 48
	Time	0 min	0 min 29 s	0 min 58 s	1 min 27 s	1 min 56 s	2 min 25 s	2 min 54 s	3 min 23 s	3 min 52 s	4 min 21 s	4 min 50 s	5 min 19 s	5 min 48 s	6 min 17 s	6 min 46 s	7 min 15 s	7 min 44 s	8 min 13 s	8 min 42 s	9 min 11 s	9 min 40 s	10 min 9 s	10 min 38 s	11 min 7 s	11 min 36 s	12 min 5 s	12 min 34 s	13 min 3 s	13 min 32 s	14 min 1 s	14 min 30 s	14 min 59 s	15 min 28 s	15 min 57 s	16 min 26 s	16 min 55 s	17 min 24 s	17 min 53 s	18 min 22 s	18 min 51 s	19 min 20 s	19 min 49 s	20 min 18 s	20 min 47 s	21 min 16 s	21 min 45 s	22 min 14 s	22 min 43 s
F19	Negative control N
F20	Negative control N
F21	Negative control N
G19	No antibiotic	8.5	9.6	10.4	10.6	11.3	11.1	11.7	13.5	13.3	14.7	15.6	15.5	16.7	17.7	17	19.8	21.1	20.1	21.6	21.5	23.1	23.2	25.5	25.5	26.6	29.2	30	28.3	29.2	31.5	32.9	32.3	34.5	34.4	35.9	34.9	35.7	38	39.8	38.6	37.9	40.4	42.2	41.4	42.5	44	44.8	45.1
G20	No antibiotic	8.8	9.5	9.9	9	11.3	12.1	10.7	13.9	13.4	13.9	15.2	16	15.5	17.1	17.8	19.9	20.5	20.9	21.4	20.2	22.1	23.4	23.7	25.9	27.2	27.7	30.4	29	29.7	29.7	31.7	34.3	35.5	33.7	35.7	35.7	36.9	36.4	37.9	38.9	39.5	40.7	42.9	44.2	43.2	45.2	45.2	44.3
G21	No antibiotic	8.5	9.1	10.1	10.8	10.6	12.3	11.7	12.3	13.7	15.2	17	15.8	17.2	17.6	18.7	19.8	21.1	21.9	21.9	21.7	22.7	24.1	24.8	26.1	26.8	28.4	29.9	28.2	29.8	32.4	32.1	33.2	33.4	34.5	35.6	35.2	36.6	37.4	38.9	39.4	41.6	40.5	41.8	43.4	44.3	44.7	46.2	44.9
H19	60 uM penG	8.3	8.6	9.4	10	11.3	10.7	10.4	11.6	11	14.1	14.2	13.9	14.8	15.3	15.6	17.2	17.2	18.9	17.3	19.1	19.8	20	21.3	22.6	22.9	23.7	25.3	23.7	24	25.8	27.5	25.9	27.2	27.9	30.3	28.7	29.7	29.9	30.7	31.1	32.6	32.5	34.6	33.5	34	35.9	34.6	36.6
H20	60 uM penG	9	8.1	9.1	9.1	10	11.2	9.7	12.2	13.7	13.4	13.2	14.6	15.4	15.5	15.2	16.7	18.2	18.3	19.7	19.2	20.5	20.2	22	22.8	23.2	24	26.2	24.5	24.6	25.8	26.7	27.3	28.1	30.2	30.2	31.1	30.3	31.6	33.6	32	32.3	34.3	35.8	34.8	34.3	34.5	35.7	37.9
H21	60 uM penG	7.2	7.7	8.3	7.9	11.1	10.6	9.6	13	11.8	13.3	14.5	13.9	14.7	16.3	16.4	17.3	18.3	17.6	18.9	18.3	19.4	19.9	21.9	22.8	22.8	24.9	26	23.3	24.6	26.7	28.6	27.8	27.2	30.3	29.1	29.1	28.9	32.7	32.1	31.8	33.6	33.6	34.5	35.4	34.8	34.9	35.7	36.2
I19	60 uM CFT	3.8	3.6	4.1	1.6	3.1	3.7	1.8	2.8	2.3	3	2.4	2.3	2.1	3	2.1	3.1	4.7	2.3	3	1.5	1.8	1.4	2.3	3.6	1.7	3	2.7	3.8	2.1	2.8	2.8	3.2	2.8	2.4	4.4	2.5	1.1	3.7	3.4	2.2	3.7	3.9	3.5	2.9	2.3	2.4	2.5	2
I20	60 uM CFT	2.4	2.9	3.1	1.4	1.1	1.5	0.8	2.6	2.4	1.6	1.4	1.9	2.7	0.7	2	2.2	1.7	0.9	0.9	0.9	0.4	2	0.4	1.8	1.9	2.9	2	2.4	1.8	2.3	2.4	1.6	2.8	1.1	1.8	1.9	1.2	2.7	2.7	1.5	1.6	1.6	3.6	1	2	2.2	1.2	2.1
I21	60 uM CFT	1.8	2.1	2.8	1.6	3.6	2.3	0.1	2.9	1.3	1.9	1.1	2	1.6	1.8	1.6	1.2	1.2	1.1	0.013419	-0.2	-0.3	0.9	1.5	2.3	2.4	2.4	1.1	0.7	1.1	1	1.2	3.1	2	2.4	2.8	1.8	0.6	1.8	1.6	1.6	2.6	3.4	1.9	2.2	1.2	2.2	1.5	1.5
J19	60 uM CRO	7.7	9.1	10.3	10	10.5	11.9	10.8	12.6	12.8	15.6	15.3	16.1	16.5	17	18.1	19.5	20.5	20.5	21.2	22	21.4	23.4	25.6	27.9	27.8	28	30.9	28.5	32.3	31	32.7	33.8	34.2	35.4	36.8	37.1	37.7	38.7	40.4	40	42.1	41.2	44	43.5	42.3	45.6	44.7	46.9
J20	60 uM CRO	7.2	6.6	9.3	10	10.5	11.7	10	13.6	13.1	13.4	15.8	15.4	16.5	16.7	17.7	20.4	20.7	22.2	22.3	21.8	22.7	23.6	24	25.9	28.1	29.6	29.4	29.4	30.6	31.7	34.1	33.9	35	35.3	36.7	37.2	37.1	39.9	41.3	41	41.5	43.3	43.8	44.4	43.4	47.1	47.6	48.6
J21	60 uM CRO	6.6	7.2	9.6	8.5	9.9	10.4	10.6	10.8	13.3	12.7	14.4	14.8	16.5	17.4	17.2	18.5	19	20	20.7	21.2	23.1	24.6	25	27.1	28	28.6	30.7	28.3	31.3	31.3	32.8	33.6	35.8	36.2	37.7	37.3	38	40.7	41.8	40.2	41.1	43.8	43.9	44.6	45.6	47	47	47.7
[truncated: 52 more columns]

## Sheet: Fig 4e,f
Rno	CSP	STD			Rno	CSP	STD
37	0.0347989	0.0662358			42	0.00657647	0.0274991
38	0.00233238	0.0662358			42	0.00316228	0.0274991
39	0.0136473	0.0662358			49	0.023	0.0274991
40	0.025917	0.0662358			49	0.00540833	0.0274991
42	0.0413726	0.0662358			53	0.00561805	0.0274991
43	0.01	0.0662358			53	0.0612459	0.0274991
44	0.0331097	0.0662358			56	0.0284	0.0274991
48	0.00803057	0.0662358			56	0.0162038	0.0274991
49	0.0295549	0.0662358			83	0.0170165	0.0274991
51	0.0390056	0.0662358			84	0.0190804	0.0274991
52	0.0592084	0.0662358			84	0.0429214	0.0274991
53	0.0426058	0.0662358			90	0.00680074	0.0274991
58	0.0323835	0.0662358			96	0.00955249	0.0274991
60	0.0052811	0.0662358			99	0.00738664	0.0274991
61	0.0449312	0.0662358			101	0.0845226	0.0274991
62	0.0415766	0.0662358			104	0.0211896	0.0274991
63	0.0435547	0.0662358			104	0.00403113	0.0274991
65	0.0150003	0.0662358			106	0.0100031	0.0274991
67	0.0082	0.0662358			126	0.0189885	0.0274991
68	0.0158114	0.0662358			129	0.00570636	0.0274991
69	0.018071	0.0662358			129	0.0112361	0.0274991
71	0.0240002	0.0662358			138	0.0107703	0.0274991
72	0.0454389	0.0662358			138	0.00548293	0.0274991
74	0.022722	0.0662358			147	0.0110114	0.0274991
75	0.0242918	0.0662358			154	0.0182483	0.0274991
77	0.0163918	0.0662358			164	0.00340037	0.0274991
78	0.00508035	0.0662358			164	0.0105475	0.0274991
79	0.0336743	0.0662358			166	0.00246221	0.0274991
81	0.0395479	0.0662358			166	0.0125	0.0274991
83	0.0111018	0.0662358			176	0.0159079	0.0274991
85	0.0463318	0.0662358			177	0.00520216	0.0274991
86	0.0144347	0.0662358			184	0.00206155	0.0274991
87	0.0181108	0.0662358			190	0.00680074	0.0274991
92	0.0423481	0.0662358			190	0.0240117	0.0274991
93	0.0600441	0.0662358			193	0.0160332	0.0274991
94	0.0707392	0.0662358			193	0.017	0.0274991
95	0.0313498	0.0662358			195	0.00731864	0.0274991
96	0.0382817	0.0662358			195	0.00873212	0.0274991
97	0.0202	0.0662358			196	0.00806226	0.0274991
100	0.0977849	0.0662358			196	0.0218418	0.0274991
101	0.0290799	0.0662358			210	0.0111383	0.0274991
102	0.0355719	0.0662358			213	0.00763217	0.0274991
103	0.0206969	0.0662358			219	0.00632456	0.0274991
104	0.0404969	0.0662358			224	0.00806226	0.0274991
105	0.009005	0.0662358			228	0.00125	0.0274991
106	0.0259632	0.0662358			233	0.00570636	0.0274991
112	0.0170003	0.0662358			233	0.00469707	0.0274991
113	0.0459461	0.0662358			239	0.0123111	0.0274991
114	0.0263782	0.0662358			239	0.0065	0.0274991
115	0.0113442	0.0662358			241	0.006	0.0274991
117	0.0158354	0.0662358			241	0.0152828	0.0274991
118	0.00319531	0.0662358			243	0.0311448	0.0274991
119	0.00524309	0.0662358			244	0.009	0.0274991
120	0.00524976	0.0662358			251	0.0181539	0.0274991
121	0.0677074	0.0662358			251	0.0138293	0.0274991
122	0.0529083	0.0662358			257	0.023099	0.0274991
123	0.0500196	0.0662358			260	0.00873212	0.0274991
124	0.120002	0.0662358			260	0.0279027	0.0274991
125	0.0452094	0.0662358			274	0.00292617	0.0274991
127	0.0513128	0.0662358			274	0.0136771	0.0274991
129	0.0920957	0.0662358			275	0.00125	0.0274991
130	0.0292884	0.0662358			278	0.0109573	0.0274991
133	0.0270815	0.0662358			278	0.00419076	0.0274991
134	0.0155631	0.0662358			281	0.0560719	0.0274991
135	0.00706824	0.0662358			286	0.0457609	0.0274991
136	0.00206155	0.0662358			292	0.0618809	0.0274991
137	0.0164305	0.0662358			292	0.00292617	0.0274991
138	0.0445852	0.0662358			298	0.00980115	0.0274991
139	0.0338993	0.0662358			303	0.0030104	0.0274991
140	0.0163306	0.0662358			303	0.0152828	0.0274991
143	0.0266563	0.0662358			311	0.00509902	0.0274991
144	0.0122703	0.0662358			311	0.0104403	0.0274991
145	0.0230009	0.0662358			319	0.00743303	0.0274991
146	0.00806226	0.0662358			319	0.0111803	0.0274991
147	0.0281902	0.0662358			321	0.0123693	0.0274991
148	0.0286044	0.0662358			327	0.0419672	0.0274991
149	0.0240133	0.0662358			327	0.00390512	0.0274991
150	0.0058	0.0662358			331	0.004272	0.0274991
152	0.0264955	0.0662358			331	0.0181108	0.0274991
154	0.0114843	0.0662358			332	0.0215407	0.0274991
155	0.0302364	0.0662358			332	0.0146991	0.0274991
157	0.0248805	0.0662358			333	0.0194824	0.0274991
158	0.0347794	0.0662358			337	0.01775	0.0274991
160	0.0311623	0.0662358			337	0.0150416	0.0274991
161	0.0198081	0.0662358			343	0.0267219	0.0274991
162	0.023821	0.0662358			345	0.00492443	0.0274991
163	0.0260233	0.0662358			345	0.00604669	0.0274991
164	0.0527091	0.0662358			347	0.00583095	0.0274991
165	0.0100005	0.0662358			367	0.00941077	0.0274991
166	0.0376777	0.0662358			367	0.0252004	0.0274991
167	0.0120503	0.0662358			376	0.0110454	0.0274991
168	0.029285	0.0662358			376	0.00269258	0.0274991
169	0.0205934	0.0662358			377	0.00485412	0.0274991
170	0.0054626	0.0662358			377	0.00505594	0.0274991
171	0.038038	0.0662358			379	0.00201556	0.0274991
172	0.0089	0.0662358			379	0.00320156	0.0274991
173	0.0389979	0.0662358			394	0.0100778	0.0274991
174	0.0065	0.0662358			411	0.00160078	0.0274991
175	0.0318159	0.0662358			427	0.0111803	0.0274991
177	0.0214933	0.0662358			431	0.00375	0.0274991
178	0.0261503	0.0662358			433	0.01125	0.0274991
179	0.0106471	0.0662358			433	0.0135854	0.0274991
180	0.0129321	0.0662358			438	0.0110028	0.0274991
181		0.0662358			443	0.00946375	0.0274991
182	0.0501379	0.0662358			444	0.002136	0.0274991
184	0.0110923	0.0662358			444	0.00375	0.0274991
188	0.013	0.0662358			446	0.00292617	0.0274991
189	0.00762168	0.0662358			449	0.00406971	0.0274991
190	0.0530495	0.0662358			449	0.0155	0.0274991
191	0.0179878	0.0662358			462	0.0109573	0.0274991
192	0.0281539	0.0662358			465	0.00583631	0.0274991
193	0.0118338	0.0662358			465	0.00806226	0.0274991
194	0.00600333	0.0662358			468	0.0060879	0.0274991
195	0.00921954	0.0662358			468	0.00460977	0.0274991
196	0.0208971	0.0662358			471	0.0033541	0.0274991
198	0.0306433	0.0662358			471	0.00442295	0.0274991
199	0.0274182	0.0662358			473	0.0023585	0.0274991
200	0.0047	0.0662358			473	0.00540833	0.0274991
201	0.00985089	0.0662358			477	0.00905539	0.0274991
202	0.0365262	0.0662358			478	0.00559017	0.0274991
203	0.0187086	0.0662358			483	0.00860233	0.0274991
204	0.00352278	0.0662358			490	0.0186078	0.0274991
205	0.0340824	0.0662358			490	0.00538516	0.0274991
206	0.0264577	0.0662358			501	0.0123516	0.0274991
208	0.0179446	0.0662358			501	0.00831039	0.0274991
211	0.0154156	0.0662358			505	0.0154616	0.0274991
212	0.0147177	0.0662358			510	0.00442295	0.0274991
213	0.00768375	0.0662358			510	0.00529741	0.0274991
214	0.0246862	0.0662358			512	0.00304138	0.0274991
215	0.0504707	0.0662358			514	0.0023585	0.0274991
216	0.0212897	0.0662358			521	0.0223886	0.0274991
217	0.0290028	0.0662358			531	0.0187883	0.0274991
220	0.0154353	0.0662358			532	0.00424264	0.0274991
221	0.023821	0.0662358			532	0.0270936	0.0274991
223	0.046007	0.0662358			533	0.00956883	0.0274991
224	0.00800562	0.0662358			533	0.0025	0.0274991
225	0.00865794	0.0662358			543	0.0045	0.0274991
226	0.00901998	0.0662358			543	0.01	0.0274991
227	0.016985	0.0662358			544	0.00340037	0.0274991
228	0.00206155	0.0662358			545	0.00583631	0.0274991
229	0.00700643	0.0662358			548	0.00269258	0.0274991
230	0.0084119	0.0662358			556	0.017088	0.0274991
231	0.0236485	0.0662358			556	0.0106095	0.0274991
232	0.00306757	0.0662358			563	0.00223607	0.0274991
233	0.017229	0.0662358			564	0.0468301	0.0274991
234	0.0132548	0.0662358			564	0.005	0.0274991
237	0.0132004	0.0662358			568	0.00894427	0.0274991
238	0.0189264	0.0662358			568	0.00325	0.0274991
239	0.00711969	0.0662358			569	0.0129059	0.0274991
241	0.0334253	0.0662358			580	0.0118849	0.0274991
242	0.00128062	0.0662358			580	0.0060208	0.0274991
244	0.0144461	0.0662358			581	0.032423	0.0274991
245	0.0244182	0.0662358			586	0.0225222	0.0274991
246	0.0187779	0.0662358			586	0.00980115	0.0274991
247	0.014046	0.0662358			589	0.0786992	0.0274991
248	0.0411947	0.0662358			590	0.0065622	0.0274991
250	0.00793977	0.0662358			590	0.006	0.0274991
251	0.0084119	0.0662358			593	0.00424264	0.0274991
253	0.0052811	0.0662358			593	0.00425	0.0274991
254	0.007	0.0662358			596	0.0410434	0.0274991
255	0.0166481	0.0662358			596	0.004272	0.0274991
256	0.00613514	0.0662358			597	0.00761577	0.0274991
257	0.0223027	0.0662358			597	0.0118849	0.0274991
258	0.0266813	0.0662358			600	0.0492976	0.0274991
260	0.0398121	0.0662358			600	0.0216463	0.0274991
261	0.0622615	0.0662358			610	0.0490924	0.0274991
262	0.00958175	0.0662358			610	0.019105	0.0274991
263	0.0122376	0.0662358			612	0.00648556	0.0274991
264	0.00787464	0.0662358			614	0.006408	0.0274991
267	0.0113208	0.0662358			614	0.016002	0.0274991
268	0.0292746	0.0662358			623	0.01772	0.0274991
269	0.0839223	0.0662358			629	0.0199812	0.0274991
270	0.021456	0.0662358			629	0.00632456	0.0274991
271	0.0330006	0.0662358			637	0.0189885	0.0274991
273	0.0101272	0.0662358			637	0.0141421	0.0274991
274	0.00702567	0.0662358			650	0.004272	0.0274991
277	0.00703491	0.0662358			650	0.0140201	0.0274991
278	0.0165759	0.0662358			669	0.00447214	0.0274991
282	0.0399411	0.0662358			669	0.00125	0.0274991
284	0.0258118	0.0662358			670	0.00223607	0.0274991
285	0.0141421	0.0662358			670	0.00388104	0.0274991
286	0.045004	0.0662358			673	0.00125	0.0274991
291	0.105178	0.0662358
292	0.00396989	0.0662358
293	0.0748708	0.0662358
294	0.271808	0.0662358
295	0.0128701	0.0662358
296	0.00844038	0.0662358
297	0.0391479	0.0662358
298	0.0060407	0.0662358
299	0.0641172	0.0662358
300	0.0120814	0.0662358
301	0.0060407	0.0662358
302	0.00600333	0.0662358
303	0.0562598	0.0662358
306	0.0321697	0.0662358
307	0.00538145	0.0662358
308	0.0332399	0.0662358
309	0.0170294	0.0662358
310	0.0445224	0.0662358
311	0.0266693	0.0662358
312	0.0316866	0.0662358
313	0.0135059	0.0662358
314	0.05364	0.0662358
315	0.0171234	0.0662358
316	0.0111036	0.0662358
317	0.0441616	0.0662358
319	0.046293	0.0662358
320	0.025	0.0662358
321	0.0101435	0.0662358
322	0.00601332	0.0662358
323	0.0161186	0.0662358
326	0.0233077	0.0662358
327	0.0460679	0.0662358
328	0.0186011	0.0662358
329	0.00659469	0.0662358
330	0.00699214	0.0662358
331	0.0106963	0.0662358
332	0.0160901	0.0662358
333	0.0250192	0.0662358
334	0.112279	0.0662358
335	0.030662	0.0662358
336	0.0139442	0.0662358
337	0.0110114	0.0662358
338	0.0466236	0.0662358
339	0.0269258	0.0662358
340	0.0205915	0.0662358
341	0.0132925	0.0662358
342	0.0440454	0.0662358
344	0.00845044	0.0662358
345	0.0464159	0.0662358
346	0.0163783	0.0662358
347	0.00508035	0.0662358
348	0.00994032	0.0662358
349	0.00844334	0.0662358
352	0.0460848	0.0662358
353	0.0515559	0.0662358
354	0.0339299	0.0662358
355	0.00269072	0.0662358
356	0.0181835	0.0662358
357	0.0153805	0.0662358
358	0.0279873	0.0662358
359	0.0186078	0.0662358
360	0.0052811	0.0662358
361	0.00970824	0.0662358
362	0.0115741	0.0662358
363	0.0740124	0.0662358
365	0.0067082	0.0662358
367	0.0830434	0.0662358
368	0.00297321	0.0662358
369	0.0010198	0.0662358
370	0.00141421	0.0662358
374	0.0173727	0.0662358
374	0.0399406	0.0662358
376	0.0417354	0.0662358
378	0.00287924	0.0662358
379	0.0121342	0.0662358
380	0.00494065	0.0662358
381	0.00262488	0.0662358
382	0.01772	0.0662358
384	0.0555429	0.0662358
386	0.016086	0.0662358
388	0.015027	0.0662358
393	0.0127279	0.0662358
394	0.041836	0.0662358
395	0.0418212	0.0662358
396	0.0094255	0.0662358
397	0.0721948	0.0662358
398	0.0248131	0.0662358
399	0.0298679	0.0662358
400	0.00735935	0.0662358
401	0.0373395	0.0662358
402	0.0577218	0.0662358
407	0.0200838	0.0662358
413	0.0272624	0.0662358
414	0.00511957	0.0662358
415	0.01	0.0662358
416	0.0159088	0.0662358
417	0.00104403	0.0662358
418	0.0127279	0.0662358
419	0.0141549	0.0662358
421	0.0220581	0.0662358
422	0.0274316	0.0662358
426	0.0837255	0.0662358
428	0.0631557	0.0662358
430	0.00936803	0.0662358
431	0.0055	0.0662358
432	0.0140218	0.0662358
434	0.0110073	0.0662358
435	0.0503119	0.0662358
436	0.0285743	0.0662358
437	0.0476105	0.0662358
438	0.0451048	0.0662358
439	0.0311827	0.0662358
441	0.21753	0.0662358
442	0.0298402	0.0662358
443	0.0345971	0.0662358
444	0.0519311	0.0662358
445	0.0231043	0.0662358
446	0.0342708	0.0662358
447	0.02128	0.0662358
448	0.112639	0.0662358
449	0.02064	0.0662358
450	0.0189423	0.0662358
451	0.0175111	0.0662358
452	0.0056356	0.0662358
454	0.0310058	0.0662358
455	0.0866098	0.0662358
457	0.128145	0.0662358
458	0.0008	0.0662358
459	0.0128798	0.0662358
460	0.0150083	0.0662358
461	0.0196865	0.0662358
462	0.0230078	0.0662358
463	0.0667176	0.0662358
464	0.0490111	0.0662358
465	0.005728	0.0662358
466	0.0087	0.0662358
467	0.0315634	0.0662358
468	0.0192044	0.0662358
470	0.0174	0.0662358
471	0.0309356	0.0662358
472	0.0911759	0.0662358
473	0.0160112	0.0662358
475	0.0428924	0.0662358
476	0.0389487	0.0662358
479	0.00903549	0.0662358
480	0.00635295	0.0662358
481	0.0540774	0.0662358
482	0.0157429	0.0662358
483	0.0281205	0.0662358
485	0.0260309	0.0662358
486	0.0352278	0.0662358
487	0.00602993	0.0662358
488	0.0555537	0.0662358
491	0.0078	0.0662358
492	0.0213263	0.0662358
493	0.0222173	0.0662358
494	0.00813941	0.0662358
496	0.026	0.0662358
497	0.0155872	0.0662358
498	0.0160153	0.0662358
499	0.0060531	0.0662358
500	0.0121824	0.0662358
501	0.00148661	0.0662358
502	0.0441162	0.0662358
503	0.0249552	0.0662358
504	0.00891964	0.0662358
505	0.0366191	0.0662358
506	0.0125284	0.0662358
507	0.0190536	0.0662358
508	0.0179234	0.0662358
509	0.0283917	0.0662358
510	0.0260847	0.0662358
514	0.0107336	0.0662358
515	0.0093145	0.0662358
516	0.00642573	0.0662358
517	0.00532541	0.0662358
519	0.010018	0.0662358
520	0.00656049	0.0662358
521	0.0308138	0.0662358
522	0.0180953	0.0662358
523	0.267386	0.0662358
524	0.0406179	0.0662358
525	0.00962081	0.0662358
526	0.0211473	0.0662358
527	0.0452726	0.0662358
528	0.0205526	0.0662358
529	0.0103228	0.0662358
530	0.0666652	0.0662358
531	0.0212047	0.0662358
532	0.0232112	0.0662358
533	0.0653673	0.0662358
537	0.00711969	0.0662358
538	0.0261885	0.0662358
539	0.0179335	0.0662358
540	0.0108977	0.0662358
541	0.038828	0.0662358
542	0.0425681	0.0662358
543	0.0114018	0.0662358
544	0.0180278	0.0662358
545	0.0368543	0.0662358
546	0.0111158	0.0662358
548	0.001	0.0662358
550	0.0304592	0.0662358
551	0.0604401	0.0662358
557	0.00781025	0.0662358
560	0.065964	0.0662358
561	0.013121	0.0662358
562	0.0153522	0.0662358
563	0.027015	0.0662358
564	0.0267808	0.0662358
565	0.0193018	0.0662358
567	0.00616117	0.0662358
569	0.0323784	0.0662358
570	0.00403609	0.0662358
571	0.0211568	0.0662358
572	0.024084	0.0662358
573	0.0150403	0.0662358
574	0.0126491	0.0662358
575	0.0121758	0.0662358
576	0.0222623	0.0662358
577	0.0137753	0.0662358
578	0.0397613	0.0662358
579	0.0310227	0.0662358
580	0.0117456	0.0662358
581	0.0440454	0.0662358
582	0.445976	0.0662358
583	0.0145245	0.0662358
585	0.0386214	0.0662358
587	0.0230217	0.0662358
588	0.0356253	0.0662358
589	0.0795037	0.0662358
590	0.01853	0.0662358
592	0.00725328	0.0662358
595	0.0780843	0.0662358
596	0.0192481	0.0662358
597	0.00836002	0.0662358
598	0.0497241	0.0662358
600	0.0376563	0.0662358
601	0.0660775	0.0662358
602	0.0443549	0.0662358
605	0.0596825	0.0662358
606	0.038396	0.0662358
607	0.0487468	0.0662358
609	0.0093723	0.0662358
610	0.0021	0.0662358
611	0.004	0.0662358
612	0.0378978	0.0662358
614	0.0090824	0.0662358
615	0.00447214	0.0662358
616	0.0150562	0.0662358
617	0.00233238	0.0662358
621	0.036004	0.0662358
622	0.0361166	0.0662358
623	0.0201695	0.0662358
624	0.0184177	0.0662358
625	0.0474906	0.0662358
626	0.012839	0.0662358
627	0.0715129	0.0662358
628	0.0526209	0.0662358
629	0.0203961	0.0662358
630	0.094921	0.0662358
631	0.184759	0.0662358
632	0.0483865	0.0662358
633	0.036365	0.0662358
634	0.0238849	0.0662358
635	0.0160153	0.0662358
637	0.00900056	0.0662358
639	0.0500004	0.0662358
640	0.00838153	0.0662358
641	0.00250799	0.0662358
646	0.00917824	0.0662358
647	0.00531413	0.0662358
648	0.0132076	0.0662358
649	0.0005	0.0662358
650	0.0310517	0.0662358
651	0.00632535	0.0662358
652	0.00707107	0.0662358
653	0.0402394	0.0662358
654	0.0136825	0.0662358
661	0.0527152	0.0662358
662	0.00906863	0.0662358
663	0.0128156	0.0662358
664	0.0142271	0.0662358
665	0.0295873	0.0662358
666	0.0166208	0.0662358
667	0.025	0.0662358
669	0.0257389	0.0662358
672	0.0346554	0.0662358
673	0.0133135	0.0662358
675	0.0152958	0.0662358
676	0.0251468	0.0662358
677	0.0377334	0.0662358

## Sheet: Fig 4j,k
Rno	CSP	STD			Rno	CSP	STD
37	0.0214112	0.0636845			42	0.0143178	0.0349996
38	0.0134391	0.0636845			42	0.0170294	0.0349996
39	0.0177395	0.0636845			49	0.042547	0.0349996
40	0.016985	0.0636845			49	0.0174803	0.0349996
42	0.0098813	0.0636845			53	0.0117047	0.0349996
43	0.00700286	0.0636845			53	0.066937	0.0349996
44	0.00997447	0.0636845			56	0.035171	0.0349996
48	0.00172047	0.0636845			56	0.0132877	0.0349996
49	0.0367967	0.0636845			83	0.0173656	0.0349996
51	0.0462385	0.0636845			84	0.0286356	0.0349996
52	0.00985089	0.0636845			84	0.0491636	0.0349996
53	0.0451247	0.0636845			90	0.012612	0.0349996
58	0.0132981	0.0636845			96	0.00682367	0.0349996
60	0.00773886	0.0636845			99	0.0138947	0.0349996
61	0.0524961	0.0636845			101	0	0.0349996
62	0.0205806	0.0636845			104	0.0114127	0.0349996
63	0.0497374	0.0636845			104	0.0130982	0.0349996
65	0.00861626	0.0636845			106	0.0166208	0.0349996
67	0.0401726	0.0636845			126	0.0202747	0.0349996
68	0.00921954	0.0636845			129	0.0177781	0.0349996
69	0.0050636	0.0636845			129	0.0237065	0.0349996
71	0.0742782	0.0636845			138	0.00781025	0.0349996
72	0.0437937	0.0636845			138	0.0182637	0.0349996
74	0.0221639	0.0636845			147	0.0224722	0.0349996
75	0.0351808	0.0636845			154	0.0305164	0.0349996
77	0.00728011	0.0636845			164	0.01575	0.0349996
78	0.00468615	0.0636845			164	0.0114018	0.0349996
79	0.119699	0.0636845			166	0.0182483	0.0349996
81	0.0252248	0.0636845			166	0.0297668	0.0349996
83	0.0500409	0.0636845			176	0.0305133	0.0349996
85	0.0107336	0.0636845			177	0.00820061	0.0349996
86	0.0055	0.0636845			184	0.0123693	0.0349996
87	0.00453431	0.0636845			190	0.026487	0.0349996
92	0.0191269	0.0636845			190	0.0297532	0.0349996
93	0.0606275	0.0636845			193	0.00316228	0.0349996
94	0.0166481	0.0636845			193	0.0325615	0.0349996
95	0.0298168	0.0636845			195	0.00825	0.0349996
96	0.0182003	0.0636845			195	0.00694622	0.0349996
97	0.0130981	0.0636845			196	0.021132	0.0349996
100	0.129854	0.0636845			196	0	0.0349996
101	0.0290002	0.0636845			210	0.020039	0.0349996
102	0.0393085	0.0636845			213	0.0154778	0.0349996
103	0.0223224	0.0636845			219	0.019105	0.0349996
104	0.0480917	0.0636845			224	0.0209657	0.0349996
105	0.0101607	0.0636845			228	0.00925	0.0349996
106	0.0685169	0.0636845			233	0.0111803	0.0349996
112	0.00585235	0.0636845			233	0	0.0349996
113	0.0452682	0.0636845			239	0.0200141	0.0349996
114	0.0264047	0.0636845			239	0.0132877	0.0349996
115	0.0127393	0.0636845			241	0.0181108	0.0349996
117	0.0222326	0.0636845			241	0.0235279	0.0349996
118	0.0106	0.0636845			243	0.0161245	0.0349996
119	0.00412311	0.0636845			244	0.02075	0.0349996
120	0.00653911	0.0636845			251	0.00905539	0.0349996
121	0.074464	0.0636845			251	0.0136771	0.0349996
122	0.0612222	0.0636845			257	0.0220227	0.0349996
123	0.0349687	0.0636845			260	0.0300832	0.0349996
124	0.105001	0.0636845			260	0.0193132	0.0349996
125	0.0391152	0.0636845			274	0.0145344	0.0349996
127	0.0138622	0.0636845			274	0.0233452	0.0349996
129	0.0980816	0.0636845			275	0.0111608	0.0349996
130	0.00451774	0.0636845			278	0.0123111	0.0349996
133	0.0263865	0.0636845			278	0.0127696	0.0349996
134	0.0127577	0.0636845			281	0.05375	0.0349996
135	0.00640312	0.0636845			286	0.0341321	0.0349996
136	0.0034	0.0636845			292	0.0315367	0.0349996
137	0.0183848	0.0636845			292	0.0138947	0.0349996
138	0.0435197	0.0636845			298	0.0131933	0.0349996
139	0.0124824	0.0636845			303	0.0156924	0.0349996
140	0.0376198	0.0636845			303	0.00806226	0.0349996
143	0.0322899	0.0636845			311	0.0194824	0.0349996
144	0.0129077	0.0636845			311	0.0200998	0.0349996
145	0.0265754	0.0636845			319	0.0169779	0.0349996
146	0.00802247	0.0636845			319	0.00269258	0.0349996
147	0.0114057	0.0636845			321	0.0104433	0.0349996
148	0.0277308	0.0636845			327	0.0863539	0.0349996
149	0.0140602	0.0636845			327	0.0124323	0.0349996
150	0.0128062	0.0636845			331	0.021587	0.0349996
152	0.038103	0.0636845			331	0.025045	0.0349996
154	0.00646607	0.0636845			332	0.0134536	0.0349996
155	0.0343874	0.0636845			332	0.0100623	0.0349996
157	0.0818988	0.0636845			333	0.0347131	0.0349996
158	0.0384187	0.0636845			337	0.03125	0.0349996
160	0.0331887	0.0636845			337	0.0114018	0.0349996
161	0.0488954	0.0636845			343	0.013	0.0349996
162	0.0505964	0.0636845			345	0.0131529	0.0349996
163	0.0328901	0.0636845			345	0.0218689	0.0349996
164	0.0572564	0.0636845			347	0.0158114	0.0349996
165	0.0408832	0.0636845			367	0.0270474	0.0349996
166	0.0356131	0.0636845			367	0.00765261	0.0349996
167	0.0190589	0.0636845			376	0.0225887	0.0349996
168	0.0327452	0.0636845			376	0	0.0349996
169	0.0509608	0.0636845			377	0.00492443	0.0349996
170	0.005728	0.0636845			377	0.0228528	0.0349996
171	0.0362442	0.0636845			379	0.0170294	0.0349996
172	0.0068	0.0636845			379		0.0349996
173	0.0471377	0.0636845			394	0.0100778	0.0349996
174	0.00915478	0.0636845			411	0.00625	0.0349996
175	0.0387448	0.0636845			427	0.0181539	0.0349996
177	0.0208806	0.0636845			431	0.0178623	0.0349996
178	0.0251676	0.0636845			433	0.0254669	0.0349996
179	0.00941754	0.0636845			433	0.0131244	0.0349996
180	0.0240185	0.0636845			438	0.0233077	0.0349996
181	0.0495509	0.0636845			443	0.0273233	0.0349996
182	0.0110018	0.0636845			444	0.0114701	0.0349996
184	0.0133881	0.0636845			444	0.0193132	0.0349996
188	0.0129077	0.0636845			446	0.0129059	0.0349996
189	0.017184	0.0636845			449	0.0538847	0.0349996
190	0.0128701	0.0636845			449	0.0225	0.0349996
191	0.0123649	0.0636845			462	0.0195256	0.0349996
192	0.0250002	0.0636845			465	0.0258662	0.0349996
193	0.0134391	0.0636845			465	0.0134629	0.0349996
194	0.00392938	0.0636845			468	0.017279	0.0349996
195	0.0109836	0.0636845			468		0.0349996
196	0.0205769	0.0636845			471	0.00897566	0.0349996
198	0.0300468	0.0636845			471	0.00989949	0.0349996
199	0.028324	0.0636845			473	0.0177781	0.0349996
200	0.0100045	0.0636845			473	0.00960469	0.0349996
201	0.0102489	0.0636845			477	0.0238341	0.0349996
202	0.00816149	0.0636845			478	0.0124197	0.0349996
203	0.0134893	0.0636845			483	0.0193132	0.0349996
204	0.00402616	0.0636845			490	0.0111803	0.0349996
205	0.0307651	0.0636845			490	0.0207183	0.0349996
206	0.0294803	0.0636845			501	0.0117154	0.0349996
208	0.01253	0.0636845			501	0.01125	0.0349996
211	0.0123223	0.0636845			505	0.0131933	0.0349996
212	0.0142762	0.0636845			510	0.0177781	0.0349996
213	0.0241124	0.0636845			510	0.00492443	0.0349996
214	0.0270007	0.0636845			512	0.00711073	0.0349996
215	0.0543306	0.0636845			514	0.0134001	0.0349996
216	0.0193569	0.0636845			521	0.0303243	0.0349996
217	0.0304	0.0636845			531	0.0300926	0.0349996
220	0.00640312	0.0636845			532	0.00325	0.0349996
221	0.0200302	0.0636845			532	0.0472394	0.0349996
223	0.0170047	0.0636845			533	0.0210238	0.0349996
224	0.00997046	0.0636845			533	0.0163726	0.0349996
225	0.0214979	0.0636845			543	0.0211483	0.0349996
226	0.0719253	0.0636845			543	0.025	0.0349996
227	0.0169068	0.0636845			544	0.01575	0.0349996
228	0.0165517	0.0636845			545	0.00660019	0.0349996
229	0.00623618	0.0636845			548	0.0102987	0.0349996
230	0.00813941	0.0636845			556	0.0767793	0.0349996
231	0.0200808	0.0636845			556	0.0257403	0.0349996
232	0.00335261	0.0636845			563	0.0106888	0.0349996
233	0.0201435	0.0636845			564	0.0528589	0.0349996
234	0.00814923	0.0636845			564	0.01125	0.0349996
237	0.0305164	0.0636845			568	0.0148661	0.0349996
238	0.0165	0.0636845			568	0.0127892	0.0349996
239	0.00710211	0.0636845			569	0.00125	0.0349996
241	0.0470541	0.0636845			580	0.0215232	0.0349996
242	0.00930376	0.0636845			580	0.0187367	0.0349996
244	0.028	0.0636845			581	0.0341321	0.0349996
245	0.00203961	0.0636845			586	0.0397626	0.0349996
246	0.0176511	0.0636845			586	0.00809707	0.0349996
247	0.0135429	0.0636845			589	0.0733012	0.0349996
248	0.0442832	0.0636845			590	0.014109	0.0349996
250	0.0155631	0.0636845			590	0.0104403	0.0349996
251	0.00606712	0.0636845			593	0.0396232	0.0349996
253	0.00451774	0.0636845			593	0.0112944	0.0349996
254	0.00594643	0.0636845			596	0.00660019	0.0349996
255	0.00988989	0.0636845			596	0.0224513	0.0349996
256	0.00598415	0.0636845			597	0.01825	0.0349996
257	0.0228219	0.0636845			597	0.0187766	0.0349996
258	0.0288901	0.0636845			600	0.00657647	0.0349996
260	0.038452	0.0636845			600	0.0341403	0.0349996
261	0.0690104	0.0636845			610	0.0357246	0.0349996
262	0.0199	0.0636845			610	0.00921954	0.0349996
263	0.0191638	0.0636845			612	0.0145624	0.0349996
264	0.0231465	0.0636845			614	0.00765261	0.0349996
267	0.0102474	0.0636845			614	0.0132877	0.0349996
268	0.0340425	0.0636845			623	0.0245879	0.0349996
269	0.085189	0.0636845			629	0.0304015	0.0349996
270	0.0207964	0.0636845			629	0.0203485	0.0349996
271	0.0300666	0.0636845			637	0	0.0349996
273	0.00765572	0.0636845			637	0.0107964	0.0349996
274	0.00958593	0.0636845			650	0.012855	0.0349996
277	0.0102181	0.0636845			650	0.0174428	0.0349996
278	0.0173908	0.0636845			669	0.0135854	0.0349996
282	0.0416703	0.0636845			669	0.02075	0.0349996
284	0.0300601	0.0636845			670	0.0152828	0.0349996
285	0.0064195	0.0636845			670	0.0220907	0.0349996
286	0.0460626	0.0636845			673	0.0151327	0.0349996
291	0.04245	0.0636845
292	0.0123568	0.0636845
293	0.0687564	0.0636845
294	0.272501	0.0636845
295	0.012015	0.0636845
296	0.0218589	0.0636845
297	0.0236578	0.0636845
298	0.00366197	0.0636845
299	0.0636503	0.0636845
300	0.0138293	0.0636845
301	0.012627	0.0636845
302	0.00829699	0.0636845
303	0.0549414	0.0636845
306	0.0380695	0.0636845
307	0.00914112	0.0636845
308	0.0576515	0.0636845
309	0.00238537	0.0636845
310	0.033409	0.0636845
311	0.0238849	0.0636845
312	0.0247879	0.0636845
313	0.0192876	0.0636845
314	0.051788	0.0636845
315	0.0112361	0.0636845
316	0.0125	0.0636845
317	0.0381483	0.0636845
319	0.0492833	0.0636845
320	0.0441236	0.0636845
321	0.00336006	0.0636845
322	0.0681692	0.0636845
323	0.0402305	0.0636845
326	0.033043	0.0636845
327	0.0408119	0.0636845
328	0.0192824	0.0636845
329	0.0565406	0.0636845
330	0.0340037	0.0636845
331	0.00906697	0.0636845
332	0.0245538	0.0636845
333	0.0065146	0.0636845
334	0.0301921	0.0636845
335	0.0310453	0.0636845
336	0.0280007	0.0636845
337	0.0448688	0.0636845
338	0.0502112	0.0636845
339	0.0631877	0.0636845
340	0.0268002	0.0636845
341	0.0151924	0.0636845
342	0.0310928	0.0636845
344	0.0426502	0.0636845
345	0.0419376	0.0636845
346	0.0254094	0.0636845
347	0.00447214	0.0636845
348	0.00852115	0.0636845
349	0.00403113	0.0636845
352	0.0440828	0.0636845
353	0.0442367	0.0636845
354	0.0372007	0.0636845
355	0.00401123	0.0636845
356	0.0160449	0.0636845
357	0.00456508	0.0636845
358	0.0339888	0.0636845
359	0.0201206	0.0636845
360	0.00617171	0.0636845
361	0.0117881	0.0636845
362	0.0184835	0.0636845
363	0.0820513	0.0636845
365	0.0120433	0.0636845
367	0.0565828	0.0636845
368	0.0104062	0.0636845
369	0.00477074	0.0636845
370	0.0060407	0.0636845
374	0.0138924	0.0636845
374	0.0226062	0.0636845
376	0.0499124	0.0636845
378	0.00331059	0.0636845
379	0.012394	0.0636845
380	0.00269072	0.0636845
381	0.00349857	0.0636845
382	0.0531715	0.0636845
384	0.0851925	0.0636845
386	0.0407181	0.0636845
388	0.0160153	0.0636845
393	0.00588558	0.0636845
394	0.0444	0.0636845
395	0.0504008	0.0636845
396	0.00403609	0.0636845
397	0.0780731	0.0636845
398	0.0308707	0.0636845
399	0.0313543	0.0636845
400	0.015742	0.0636845
401	0.0275746	0.0636845
402	0.0632396	0.0636845
407	0.0217862	0.0636845
413	0.0282703	0.0636845
414	0.00490306	0.0636845
415	0.0109	0.0636845
416	0.0118727	0.0636845
417	0.00703491	0.0636845
418	0.0209096	0.0636845
419	0.00616117	0.0636845
421	0.0213965	0.0636845
422	0.0316228	0.0636845
426	0.086136	0.0636845
428	0.0614369	0.0636845
430	0.0110041	0.0636845
431	0.0199409	0.0636845
432	0.00756042	0.0636845
434	0.0102611	0.0636845
435	0.0338658	0.0636845
436	0.0264764	0.0636845
437	0.0144156	0.0636845
438	0.0499721	0.0636845
439	0.0154276	0.0636845
441	0.218431	0.0636845
442	0.0359255	0.0636845
443	0.0387923	0.0636845
444	0.0554279	0.0636845
445	0.0557975	0.0636845
446	0.0423207	0.0636845
447	0.0313409	0.0636845
448	0.0152237	0.0636845
449	0.0280409	0.0636845
450	0.0155563	0.0636845
451	0.00511957	0.0636845
452	0.0156847	0.0636845
454	0.0310026	0.0636845
455	0.0866582	0.0636845
457	0.16908	0.0636845
458	0.0005	0.0636845
459	0.0274591	0.0636845
460	0.0110436	0.0636845
461	0.0145134	0.0636845
462	0.0296554	0.0636845
463	0.232463	0.0636845
464	0.0496025	0.0636845
465	0.0169163	0.0636845
466	0.0310775	0.0636845
467	0.19646	0.0636845
468	0.0212793	0.0636845
470	0.0149335	0.0636845
471	0.0372007	0.0636845
472	0.0829964	0.0636845
473	0.0139284	0.0636845
475	0.0486856	0.0636845
476	0.0458956	0.0636845
479	0.004005	0.0636845
480	0.0100045	0.0636845
481	0.0719789	0.0636845
482	0.00707107	0.0636845
483	0.0220293	0.0636845
485	0.0949	0.0636845
486	0.0417138	0.0636845
487	0.00214709	0.0636845
488	0.0506582	0.0636845
491	0.00901388	0.0636845
492	0.0407181	0.0636845
493	0.0255766	0.0636845
494	0.00573062	0.0636845
496	0.0328445	0.0636845
497	0.0114018	0.0636845
498	0.031232	0.0636845
499	0.00531507	0.0636845
500	0.016132	0.0636845
501	0.00725328	0.0636845
502	0.0526924	0.0636845
503	0.0125	0.0636845
504	0.00921954	0.0636845
505	0.032308	0.0636845
506	0.00377359	0.0636845
507	0.0192481	0.0636845
508	0.017816	0.0636845
509	0.0345809	0.0636845
510	0.00396989	0.0636845
514	0.00891964	0.0636845
515	0.0117047	0.0636845
516	0.00862786	0.0636845
517	0.0151489	0.0636845
519	0.00559017	0.0636845
520	0.00509902	0.0636845
521	0.046359	0.0636845
522	0.0189114	0.0636845
523	0.344516	0.0636845
524	0.0408178	0.0636845
525	0.0255345	0.0636845
526	0.0189621	0.0636845
527	0.0336933	0.0636845
528	0.0207711	0.0636845
529	0.00939628	0.0636845
530	0.0811638	0.0636845
531	0.00438292	0.0636845
532	0.0368098	0.0636845
533	0.0860131	0.0636845
537	0.00504876	0.0636845
538	0.0141223	0.0636845
539	0.0231482	0.0636845
540	0.0285524	0.0636845
541	0.0266271	0.0636845
542	0.0430116	0.0636845
543	0.0136473	0.0636845
544	0.0196815	0.0636845
545	0.0100245	0.0636845
546	0.00834326	0.0636845
548	0.00503587	0.0636845
550	0.0253527	0.0636845
551	0.0567811	0.0636845
557	0.00841487	0.0636845
560	0.0594757	0.0636845
561	0.00892693	0.0636845
562	0.0148661	0.0636845
563	0.0297416	0.0636845
564	0.0090934	0.0636845
565	0.0251794	0.0636845
567	0.00841487	0.0636845
569	0.0607586	0.0636845
570	0.0168074	0.0636845
571	0.0336763	0.0636845
572	0.0250008	0.0636845
573	0.0536157	0.0636845
574	0.0208396	0.0636845
575	0.0186979	0.0636845
576	0.0860439	0.0636845
577	0.0025	0.0636845
578	0.0722521	0.0636845
579	0.0293503	0.0636845
580	0.0116108	0.0636845
581	0.0816417	0.0636845
582	0.588376	0.0636845
583	0.0401676	0.0636845
585	0.0224722	0.0636845
587	0.05001	0.0636845
588	0.0542089	0.0636845
589	0.0116914	0.0636845
590	0.00958593	0.0636845
592	0.0267798	0.0636845
595	0.0882454	0.0636845
596	0.0524047	0.0636845
597	0.00885664	0.0636845
598	0.0271074	0.0636845
600	0.0628205	0.0636845
601	0.0508571	0.0636845
602	0.0465447	0.0636845
605	0.0331445	0.0636845
606	0.0459778	0.0636845
607	0.0110494	0.0636845
609	0.00573062	0.0636845
610	0.00223607	0.0636845
611	0.00511957	0.0636845
612	0.0113177	0.0636845
614	0.00750267	0.0636845
615	0.00297321	0.0636845
616	0.0158354	0.0636845
617	0.00335261	0.0636845
621	0.00500899	0.0636845
622	0.020824	0.0636845
623	0.0268159	0.0636845
624	0.0330218	0.0636845
625	0.0349777	0.0636845
626	0.0801202	0.0636845
627	0.0649268	0.0636845
628	0.0684895	0.0636845
629	0.0136561	0.0636845
630	0.10412	0.0636845
631	0.224458	0.0636845
632	0.00250799	0.0636845
633	0.0114909	0.0636845
634	0.0648556	0.0636845
635	0.0165955	0.0636845
637	0.0101213	0.0636845
639	0.0176963	0.0636845
640	0.00203961	0.0636845
641	0.00482597	0.0636845
646	0.00720347	0.0636845
647	0.00471699	0.0636845
648	0.0380047	0.0636845
649	0.00511957	0.0636845
650	0.0821594	0.0636845
651	0.0025	0.0636845
652	0.0133701	0.0636845
653	0.0339034	0.0636845
654	0.0154738	0.0636845
661	0.0132004	0.0636845
662	0.0188743	0.0636845
663	0.0142271	0.0636845
664	0.0343185	0.0636845
665	0.0608276	0.0636845
666	0.00618466	0.0636845
667	0.0160702	0.0636845
669	0.0524504	0.0636845
672	0.0485094	0.0636845
673	0.0380433	0.0636845
675	0.0421	0.0636845
676	0.0467398	0.0636845
677	0.0458803	0.0636845

## Sheet: Fig 4c,d,m; 5e,j; 6a,b
	PBP5+SP5					PBP5+SP6					PBP5+SP1					PBP5+SP2					PBP5+SP4						PBP5+PenG+SP1						PBP5+PenG+SP2						PBP5+Ceft+SP2
	2000	% to SP1				2000	% to SP1				2000	% to SP1				2000	% to SP1												ref to SP1	ref to SP1					ref to SP1	ref to SP1					ref to SP1	ref to SP1
DA4α,LA1α	6.67494	0.248062	24.8062		DA4α,LA1α,DQ2α	8.1893	0.30434	30.434		DA4α,LA1α	9.92465	0.368831	36.8831		LA1α	8.92432	0.331655	33.1655			DQ2α,Dlacα,DA4α,LA1α	8.42817	0.313217	31.3217			DA4α,LA1α	8.43217	0.313366	31.3366			LA1α	12.1683	0.452214	45.2214			LA1α	10.2908	0.382438	38.2438
DQ2α,Dlacα	5.39308	0.200424	20.0424		iNα ,Dlacα,K3α	10.8306	0.402497	40.2497		DQ2α,Dlacα,iNα	6.27831	0.233322	23.3322		iNα,DQ2α	5.56007	0.20663	20.663			DA5α	15.7792	0.586405	58.6405			DQ2α,Dlacα,iNα	5.57956	0.207354	20.7354			iNα,DQ2α	6.70574	0.249206	24.9206			iNα,DQ2α	6.54381	0.243189	24.3189
K3α	10.2532	0.38104	38.104		DA5α	22.7264	0.844584	84.4584		K3α	13.7648	0.511543	51.1543		K3α	11.576	0.430201	43.0201			G3α	5.11363	0.190039	19.0039			K3α	11.0734	0.411521	41.1521			K3α	14.1761	0.526829	52.6829			K3α	13.7108	0.509537	50.9537
D5α	13.3694	0.49685	49.685		iNβ	11.6309	0.432239	43.2239		DA5α	17.4466	0.64837	64.837		K3ε	4.71045	0.175055	17.5055			DQ2γ	8.01158	0.297735	29.7735			DA5α	15.3725	0.571289	57.1289			K3ε	4.72381	0.175552	17.5552			K3ε	3.86253	0.143544	14.3544
K3ε	7.18611	0.267058	26.7058		DQ2γ	13.097	0.486725	48.6725		K3ε	7.78	0.289129	28.9129		iNβ	7.68418	0.285568	28.5568			DQ2β	18.1927	0.676099	67.6099			K3ε	4.3754	0.162603	16.2603			iNβ	8.74319	0.324924	32.4924			iNβ	8.44053	0.313676	31.3676
DQ2γ	7.38466	0.274437	27.4437		DQ2β	25.4231	0.944801	94.4801		iNβ	9.28114	0.344916	34.4916		DQ2γ	6.6415	0.246819	24.6819			DQ2β	21.7457	0.808137	80.8137			iNβ	8.45828	0.314336	31.4336			DQ2γ	8.13926	0.302481	30.2481			DQ2γ	8.21111	0.30515	30.515
DQ2β	15.7228	0.584308	58.4308		DQ2β	28.3401	1.05321	105.321		DQ2γ	10.3111	0.383191	38.3191		DQ2β	17.9154	0.665792	66.5792			LA1β	6.76661	0.251468	25.1468			DQ2γ	9.21897	0.342606	34.2606			DQ2β	18.9052	0.702576	70.2576			DQ2β	18.4651	0.68622	68.622
DQ2β	19.1928	0.713266	71.3266		K3β	26.6657	0.99098	99.098		DQ2β	21.9561	0.815959	81.5959		DQ2β	22.8562	0.849407	84.9407			DA4β, DLacβ	5.59936	0.20809	20.809			DQ2β	19.3102	0.717627	71.7627			DQ2β	25.2811	0.939523	93.9523			DQ2β	24.8707	0.924275	92.4275
K3β	13.7815	0.512163	51.2163		K3δ	21.5809	0.802012	80.2012		DQ2β	23.7294	0.88186	88.186		K3β	25.5806	0.950654	95.0654			DA5β	7.3101	0.271666	27.1666			DQ2β	21.8766	0.813002	81.3002			K3β	27.6034	1.02583	102.583			K3β	27.1069	1.00738	100.738
K3δ	14.5786	0.541786	54.1786		LA1β	11.773	0.437522	43.7522		K3β	26.9084	1	100		K3δ	18.7567	0.697058	69.7058									K3β	24.9355	0.926679	92.6679			K3δ	17.2857	0.642392	64.2392			K3δ	19.3978	0.720884	72.0884
LA1β	5.70177	0.211895	21.1895		DA4β, DLacβ	8.66131	0.321881	32.1881		K3δ	20.1143	0.747509	74.7509		LA1β	9.31759	0.346271	34.6271									K3δ	14.7135	0.546801	54.6801			LA1β	9.80049	0.364217	36.4217			LA1β	9.71692	0.361111	36.1111
DA4β, DLacβ	5.46596	0.203132	20.3132		DA5β	10.8688	0.403917	40.3917		LA1β	7.42742	0.276026	27.6026		DLacβ	8.98208	0.333802	33.3802									LA1β	6.58379	0.244674	24.4674			DLacβ	8.64597	0.321311	32.1311			DLacβ	8.94487	0.332419	33.2419
DA5β	7.61573	0.283024	28.3024							DA4β, DLacβ	6.91338	0.256923	25.6923		K3γ	15.8927	0.590623	59.0623									DA4β, DLacβ	6.4604	0.240089	24.0089			K3γ	15.8499	0.589034	58.9034			K3γ	15.0355	0.558765	55.8765
										DA5β	8.82813	0.328081	32.8081														DA5β	7.89991	0.293585	29.3585
	PBP4+SP2					PBP2B+SP2
													PBP5-S422A-SP2
	2000	% to SP1				2000	% to SP1							2000	% to SP1
LA1α	11.143	0.414108	41.4108		LA1α	12.0745	0.448726	44.8726					LA1α	8.35521	0.310506	31.0506
iNα,DQ2α	5.68482	0.211266	21.1266		iNα,DQ2α	5.39983	0.200674	20.0674					iNα,DQ2α	6.57333	0.244286	24.4286
K3α	11.2489	0.418044	41.8044		K3α	11.0865	0.412007	41.2007					K3α	14.1028	0.524105	52.4105
K3ε	4.43595	0.164854	16.4854		K3ε	3.51831	0.130751	13.0751					K3ε	4.18303	0.155454	15.5454
iNβ	7.06137	0.262423	26.2423		iNβ	6.07459	0.225751	22.5751					iNβ	10.3419	0.384337	38.4337
DQ2γ	5.10064	0.189556	18.9556		DQ2γ	6.08163	0.226012	22.6012					DQ2γ	8.93801	0.332164	33.2164
DQ2β	15.4766	0.575161	57.5161		DQ2β	14.1315	0.52517	52.517					DQ2β	22.7188	0.844303	84.4303
DQ2β	16.7811	0.623639	62.3639		DQ2β	15.8889	0.590483	59.0483					DQ2β	28.6841	1.06599	106.599
K3β	24.1059	0.895852	89.5852		K3β	23.0696	0.857339	85.7339					K3β	31.053	1.15403	115.403
K3δ	15.7734	0.586188	58.6188		K3δ	14.6327	0.543796	54.3796					K3δ	23.3793	0.868848	86.8848
LA1β	8.21093	0.305144	30.5144		LA1β	7.59889	0.282398	28.2398					LA1β	11.9409	0.443762	44.3762
DLacβ	7.72562	0.287108	28.7108		DLacβ	6.71507	0.249553	24.9553					DLacβ	11.5004	0.427391	42.7391
K3γ	12.4169	0.46145	46.145		K3γ	10.9455	0.40677	40.677					K3γ	19.2587	0.715712	71.5712

## Sheet: Fig. 5b,c
Rno	CSP	STD			Rno	CSP	STD
37	0.0144087	0.0662358			42	0.0065	0.0274991
38	0.0208125	0.0662358			42	0	0.0274991
39	0.0104924	0.0662358			49	0.0157817	0.0274991
40	0.0556569	0.0662358			49	0.00160078	0.0274991
42	0.0213016	0.0662358			53	0.002	0.0274991
43	0.00508035	0.0662358			53	0.0422019	0.0274991
44	0.0291076	0.0662358			56	0.0225069	0.0274991
48	0.0089	0.0662358			56	0.0120416	0.0274991
49	0.0334	0.0662358			83	0.0207981	0.0274991
51	0.0325467	0.0662358			84	0.0154293	0.0274991
52	0.0194258	0.0662358			84	0.0360555	0.0274991
53	0.0306472	0.0662358			90	0.003	0.0274991
58	0.011643	0.0662358			96	0	0.0274991
60	0.00116619	0.0662358			99	0.0067082	0.0274991
61	0.0079	0.0662358			101	0	0.0274991
62	0.032249	0.0662358			104	0	0.0274991
63	0.0336488	0.0662358			104	0.00364005	0.0274991
65	0.00713863	0.0662358			106	0.00894427	0.0274991
67	0.00898944	0.0662358			126	0.0125	0.0274991
68	0.0133207	0.0662358			129	0	0.0274991
69	0.0140698	0.0662358			129	0.00784618	0.0274991
71	0.014258	0.0662358			138	0.00807775	0.0274991
72	0.0261725	0.0662358			138	0.0040078	0.0274991
74	0.0183619	0.0662358			147	0.00905539	0.0274991
75	0.00980867	0.0662358			154	0	0.0274991
77	0.0328635	0.0662358			164	0	0.0274991
78	0.00197231	0.0662358			164	0	0.0274991
79	0.0201556	0.0662358			166	0.00388104	0.0274991
81	0.0182527	0.0662358			166	0.015	0.0274991
83	0.0109836	0.0662358			176	0	0.0274991
85	0.0135882	0.0662358			177	0	0.0274991
86	0.0212	0.0662358			184	0.00025	0.0274991
87	0.0163783	0.0662358			190	0.00731864	0.0274991
92	0.0342584	0.0662358			190	0.019105	0.0274991
93	0.0506047	0.0662358			193	0.009	0.0274991
94	0.0377	0.0662358			193	0.00873212	0.0274991
95	0.0260031	0.0662358			195	0.005	0.0274991
96	0.0460353	0.0662358			195	0	0.0274991
97	0.0131381	0.0662358			196	0.006	0.0274991
100	0.0850805	0.0662358			196	0.0121269	0.0274991
101	0.0199812	0.0662358			210	0.00873212	0.0274991
102	0.0323394	0.0662358			213	0	0.0274991
103	0.0166208	0.0662358			219	0.00275	0.0274991
104	0.0242365	0.0662358			224	0	0.0274991
105	0.00699714	0.0662358			228	0.00125	0.0274991
106	0.0385254	0.0662358			233	0.00447214	0.0274991
112	0.00232594	0.0662358			233	0	0.0274991
113	0.025769	0.0662358			239	0.00894427	0.0274991
114	0.0312032	0.0662358			239	0.00388104	0.0274991
115	0.00860233	0.0662358			241	0.00460977	0.0274991
117	0.00701142	0.0662358			241	0.0093039	0.0274991
118	0.00951893	0.0662358			243	0.0213776	0.0274991
119	0.0006	0.0662358			244	0.0123693	0.0274991
120	0.00516624	0.0662358			251	0.0158114	0.0274991
121	0.0500564	0.0662358			251	0.0138654	0.0274991
122	0.0449445	0.0662358			257	0.01068	0.0274991
123	0.0474072	0.0662358			260	0.0108657	0.0274991
124	0.112003	0.0662358			260	0.0194487	0.0274991
125	0.0359026	0.0662358			274	0.00111803	0.0274991
127	0.0507342	0.0662358			274	0	0.0274991
129	0.0788989	0.0662358			275	0.00608276	0.0274991
130	0.0242258	0.0662358			278	0.00715891	0.0274991
133	0.0176647	0.0662358			278	0.0033541	0.0274991
134	0.0162237	0.0662358			281	0.0566	0.0274991
135	0.00214709	0.0662358			286	0.0283207	0.0274991
136	0.00531413	0.0662358			292	0.055109	0.0274991
137	0.0138452	0.0662358			292	0.00206155	0.0274991
138	0.0350954	0.0662358			298	0	0.0274991
139	0.0130384	0.0662358			303	0.00201556	0.0274991
140	0.00909725	0.0662358			303	0.0189885	0.0274991
143	0.0130752	0.0662358			311	0.00381608	0.0274991
144	0.0032573	0.0662358			311	0.00316228	0.0274991
145	0.021473	0.0662358			319	0.0030104	0.0274991
146	0.00750733	0.0662358			319	0.00704006	0.0274991
147	0.0054626	0.0662358			321	0.002	0.0274991
148	0.0220735	0.0662358			327	0.0409664	0.0274991
149	0.01602	0.0662358			327	0	0.0274991
150	0.00626498	0.0662358			331	0	0.0274991
152	0.0200062	0.0662358			331	0.0136771	0.0274991
154	0.00715891	0.0662358			332	0.0182483	0.0274991
155	0.00989949	0.0662358			332	0.0136015	0.0274991
157	0.012037	0.0662358			333	0.0193536	0.0274991
158	0.0231767	0.0662358			337	0.0145624	0.0274991
160	0.0153912	0.0662358			337	0	0.0274991
161	0.0361205	0.0662358			343	0.0102987	0.0274991
162	0.0411286	0.0662358			345	0.00160078	0.0274991
163	0.0244205	0.0662358			345	0.00316228	0.0274991
164	0.0258118	0.0662358			347	0.014285	0.0274991
165	0.011091	0.0662358			367	0.00743303	0.0274991
166	0.039246	0.0662358			367	0.0174087	0.0274991
167	0.0161372	0.0662358			376	0.00111803	0.0274991
168	0.0284717	0.0662358			376	0	0.0274991
169	0.077658	0.0662358			377	0.00340037	0.0274991
170	0.00301496	0.0662358			377	0.00111803	0.0274991
171	0.0220145	0.0662358			379	0.00304138	0.0274991
172	0.00728011	0.0662358			379	0	0.0274991
173	0.0268328	0.0662358			394	0.0125	0.0274991
174	0.00857963	0.0662358			411	0.0115	0.0274991
175	0.0257752	0.0662358			427	0.0105	0.0274991
177	0.0165215	0.0662358			431	0.00640312	0.0274991
178	0.0160901	0.0662358			433	0.00364005	0.0274991
179	0.0101272	0.0662358			433	0	0.0274991
180	0.0103325	0.0662358			438	0.0030104	0.0274991
181	0.0112801	0.0662358			443	0.00340037	0.0274991
182	0.0298444	0.0662358			444	0.00360555	0.0274991
184	0.00632535	0.0662358			444	0.00201556	0.0274991
188	0.0121672	0.0662358			446	0.0174803	0.0274991
189	0.00656049	0.0662358			449	0	0.0274991
190	0.0323938	0.0662358			449	0.00831039	0.0274991
191	0.0222791	0.0662358			462	0.0100778	0.0274991
192	0.0215037	0.0662358			465	0.00111803	0.0274991
193	0.00539351	0.0662358			465	0.0035	0.0274991
194	0.0003	0.0662358			468	0	0.0274991
195	0.00666033	0.0662358			468	0	0.0274991
196	0.0126491	0.0662358			471	0.00848896	0.0274991
198	0.0161186	0.0662358			471	0	0.0274991
199	0.0187	0.0662358			473	0.0033541	0.0274991
200	0.00278568	0.0662358			473	0.00381608	0.0274991
201	0.00390512	0.0662358			477	0	0.0274991
202	0.0154156	0.0662358			478	0.00320156	0.0274991
203	0.0137568	0.0662358			483	0.00625	0.0274991
204	0.0015	0.0662358			490	0	0.0274991
205	0.0186078	0.0662358			490	0.001	0.0274991
206	0.0160901	0.0662358			501	0.00701783	0.0274991
208	0.0145726	0.0662358			501	0	0.0274991
211	0.0103325	0.0662358			505	0	0.0274991
212	0.005004	0.0662358			510	0.00825	0.0274991
213	0.0091	0.0662358			510	0.00160078	0.0274991
214	0.0150602	0.0662358			512	0.0015	0.0274991
215	0.0381764	0.0662358			514	0	0.0274991
216	0.0139646	0.0662358			521	0.012083	0.0274991
217	0.0150479	0.0662358			531	0.0113137	0.0274991
220	0.00531413	0.0662358			532	0.00559017	0.0274991
221	0.00800562	0.0662358			532	0.0175089	0.0274991
223	0.0148489	0.0662358			533	0.00485412	0.0274991
224	0.00694622	0.0662358			533	0.00347311	0.0274991
225	0.00814923	0.0662358			543	0.00515388	0.0274991
226	0.00211896	0.0662358			543	0.00548293	0.0274991
227	0.008544	0.0662358			544	0.00282843	0.0274991
228	0.0134402	0.0662358			545	0.00025	0.0274991
229	0.00508035	0.0662358			548	0.00583631	0.0274991
230	0.00715891	0.0662358			556	0.00585235	0.0274991
231	0.0145331	0.0662358			556	0.00515388	0.0274991
232	0.00316228	0.0662358			563	0.002136	0.0274991
233	0.0130863	0.0662358			564	0.0237697	0.0274991
234	0.00774661	0.0662358			564	0.00347311	0.0274991
237	0.00172047	0.0662358			568	0	0.0274991
238	0.00970824	0.0662358			568	0	0.0274991
239	0.00629365	0.0662358			569	0.0114018	0.0274991
241	0.0182781	0.0662358			580	0.00894427	0.0274991
242	0.00920272	0.0662358			580	0.00325	0.0274991
244	0.00968969	0.0662358			581	0.0252982	0.0274991
245	0.0305477	0.0662358			586	0.0124122	0.0274991
246	0.0109563	0.0662358			586	0.00660019	0.0274991
247	0.012744	0.0662358			589	0.0223886	0.0274991
248	0.0270002	0.0662358			590	0.00304138	0.0274991
250	0.00736817	0.0662358			590	0.00223607	0.0274991
251	0.00608276	0.0662358			593	0	0.0274991
253	0.00431393	0.0662358			593	0.00025	0.0274991
254	0.00401123	0.0662358			596	0.0154778	0.0274991
255	0.0125363	0.0662358			596	0.00442295	0.0274991
256	0.00578705	0.0662358			597	0.00309233	0.0274991
257	0.018051	0.0662358			597	0	0.0274991
258	0.0167344	0.0662358			600	0.0151678	0.0274991
260	0.0455751	0.0662358			600	0.0237697	0.0274991
261	0.043566	0.0662358			610	0.0228049	0.0274991
262	0.0088295	0.0662358			610	0.0105386	0.0274991
263	0.00934077	0.0662358			612	0.00831039	0.0274991
264	0.00366197	0.0662358			614	0.00922293	0.0274991
267	0.00559017	0.0662358			614	0.00813941	0.0274991
268	0.0182483	0.0662358			623	0.00538516	0.0274991
269	0.0528887	0.0662358			629	0.01625	0.0274991
270	0.0152069	0.0662358			629	0	0.0274991
271	0.01804	0.0662358			637	0.0117925	0.0274991
273	0.00304138	0.0662358			637	0	0.0274991
274	0.00782624	0.0662358			650	0	0.0274991
277	0.00738173	0.0662358			650	0.00863496	0.0274991
278	0.0143122	0.0662358			669	0.00561805	0.0274991
282	0.0220554	0.0662358			669	0	0.0274991
284	0.0440254	0.0662358			670	0.002	0.0274991
285	0.00626418	0.0662358			670	0.00436606	0.0274991
286	0.0189251	0.0662358			673	0.00316228	0.0274991
291	0.060666	0.0662358
292	0.00606712	0.0662358
293	0.0291548	0.0662358
294	0.236309	0.0662358
295	0.00955196	0.0662358
296	0.0109458	0.0662358
297	0.027933	0.0662358
298	0.0138885	0.0662358
299	0.0438749	0.0662358
300	0.00817068	0.0662358
301	0.0029	0.0662358
302	0.00600333	0.0662358
303	0.0348304	0.0662358
306	0.0250799	0.0662358
307	0.0112805	0.0662358
308	0.0514744	0.0662358
309	0.0131469	0.0662358
310	0.0329273	0.0662358
311	0.0175454	0.0662358
312	0.0192481	0.0662358
313	0.0111427	0.0662358
314	0.0484108	0.0662358
315	0.0158858	0.0662358
316	0.00622977	0.0662358
317	0.035945	0.0662358
319	0.030761	0.0662358
320	0.0269	0.0662358
321	0.00550364	0.0662358
322	0.01801	0.0662358
323	0.0155502	0.0662358
326	0.0136367	0.0662358
327	0.044139	0.0662358
328	0.0110114	0.0662358
329	0.00431741	0.0662358
330	0.0062482	0.0662358
331	0.00511957	0.0662358
332	0.0254094	0.0662358
333	0.008544	0.0662358
334	0.0783791	0.0662358
335	0.0252034	0.0662358
336	0.00689638	0.0662358
337	0.00301496	0.0662358
338	0.0427365	0.0662358
339	0.0528882	0.0662358
340	0.0120503	0.0662358
341	0.0352632	0.0662358
342	0.0238839	0.0662358
344	0.0045	0.0662358
345	0.0431676	0.0662358
346	0.01	0.0662358
347	0.0001	0.0662358
348	0.00707107	0.0662358
349	0.00904489	0.0662358
352	0.0236888	0.0662358
353	0.035141	0.0662358
354	0.0253645	0.0662358
355	0.00403609	0.0662358
356	0.00445982	0.0662358
357	0.00593633	0.0662358
358	0.0564224	0.0662358
359	0.0101074	0.0662358
360	0.00407922	0.0662358
361	0.00594643	0.0662358
362	0.00805047	0.0662358
363	0.0550499	0.0662358
365	0.00860233	0.0662358
367	0.0194165	0.0662358
368	0.005004	0.0662358
369	0.00219317	0.0662358
370	0.0008	0.0662358
374	0.00301496	0.0662358
374	0.0135207	0.0662358
376	0.0216104	0.0662358
378	0.00390512	0.0662358
379	0.0060407	0.0662358
380	0.00461411	0.0662358
381	0.005004	0.0662358
382	0.0105551	0.0662358
384	0.0534064	0.0662358
386	0.0136825	0.0662358
388	0.0060208	0.0662358
393	0.0061	0.0662358
394	0.0348855	0.0662358
395	0.0160823	0.0662358
396	0.0117154	0.0662358
397	0.0392046	0.0662358
398	0.0152069	0.0662358
399	0.01872	0.0662358
400	0.00460977	0.0662358
401	0.0362745	0.0662358
402	0.0431765	0.0662358
407	0.0129418	0.0662358
413	0.017702	0.0662358
414	0.00223607	0.0662358
415	0.00423792	0.0662358
416	0.0101607	0.0662358
417	0.00302655	0.0662358
418	0.00820061	0.0662358
419	0.00404475	0.0662358
421	0.0113265	0.0662358
422	0.0185267	0.0662358
426	0.0446878	0.0662358
428	0.0536157	0.0662358
430	0.00820061	0.0662358
431	0.00917824	0.0662358
432	0.0407707	0.0662358
434	0.00447214	0.0662358
435	0.0338136	0.0662358
436	0.012254	0.0662358
437	0.0270118	0.0662358
438	0.024626	0.0662358
439	0.0125	0.0662358
441	0.0360089	0.0662358
442	0.013927	0.0662358
443	0.0213965	0.0662358
444	0.0261105	0.0662358
445	0.0525061	0.0662358
446	0.0210687	0.0662358
447	0.0169118	0.0662358
448	0.0386699	0.0662358
449	0.0124193	0.0662358
450	0.0139646	0.0662358
451	0.0100841	0.0662358
452	0.0031241	0.0662358
454	0.0217862	0.0662358
455	0.0244246	0.0662358
457	0.14101	0.0662358
458	0.00328024	0.0662358
459	0.00959635	0.0662358
460	0.0210431	0.0662358
461	0.0135956	0.0662358
462	0.0146751	0.0662358
463	0.0170074	0.0662358
464	0.0311448	0.0662358
465	0.00559017	0.0662358
466	0.0135532	0.0662358
467	0.0140769	0.0662358
468	0.0112787	0.0662358
470	0.0106532	0.0662358
471	0.0180247	0.0662358
472	0.0517707	0.0662358
473	0.0111126	0.0662358
475	0.0292329	0.0662358
476	0.0193104	0.0662358
479	0.00662118	0.0662358
480	0.0570617	0.0662358
481	0.0417925	0.0662358
482	0.0104957	0.0662358
483	0.0204783	0.0662358
485	0.0156525	0.0662358
486	0.0302979	0.0662358
487	0.00628013	0.0662358
488	0.0183848	0.0662358
491	0.00306757	0.0662358
492	0.0098813	0.0662358
493	0.0101074	0.0662358
494	0.00611882	0.0662358
496	0.0180003	0.0662358
497	0.00704911	0.0662358
498	0.0142352	0.0662358
499	0.00122066	0.0662358
500	0.00608276	0.0662358
501	0.00278568	0.0662358
502	0.0240169	0.0662358
503	0.0240865	0.0662358
504	0.0065	0.0662358
505	0.0225424	0.0662358
506	0.00514198	0.0662358
507	0.0139316	0.0662358
508	0.00635295	0.0662358
509	0.0159298	0.0662358
510	0.0140014	0.0662358
514	0.00578705	0.0662358
515	0.00746257	0.0662358
516	0.0038	0.0662358
517	0.00354401	0.0662358
519	0.00328024	0.0662358
520	0.00836002	0.0662358
521	0.0150296	0.0662358
522	0.01449	0.0662358
523	0.0901388	0.0662358
524	0.0185084	0.0662358
525	0.00297321	0.0662358
526	0.0164685	0.0662358
527	0.0405316	0.0662358
528	0.0188215	0.0662358
529	0.005	0.0662358
530	0.040572	0.0662358
531	0.00320156	0.0662358
532	0.0150748	0.0662358
533	0.0458524	0.0662358
537	0.00297321	0.0662358
538	0.0153935	0.0662358
539	0.00966644	0.0662358
540	0.00914112	0.0662358
541	0.0182124	0.0662358
542	0.0414849	0.0662358
543	0.00447214	0.0662358
544	0.0131183	0.0662358
545	0.0298263	0.0662358
546	0.00471699	0.0662358
548	0.00460977	0.0662358
550	0.0190066	0.0662358
551	0.0472055	0.0662358
557	0.00573062	0.0662358
560	0.0557857	0.0662358
561	0.00672681	0.0662358
562	0.0108462	0.0662358
563	0.017837	0.0662358
564	0.0177553	0.0662358
565	0.0100975	0.0662358
567	0.00141421	0.0662358
569	0.0230489	0.0662358
570	0.0049	0.0662358
571	0.0533914	0.0662358
572	0.0140982	0.0662358
573	0.0102	0.0662358
574	0.00875728	0.0662358
575	0.00593633	0.0662358
576	0.0274	0.0662358
577	0.014682	0.0662358
578	0.0261842	0.0662358
579	0.017	0.0662358
580	0.00447214	0.0662358
581	0.0287334	0.0662358
582	0.241201	0.0662358
583	0.0155872	0.0662358
585	0.0328901	0.0662358
587	0.0296346	0.0662358
588	0.0172627	0.0662358
589	0.0394042	0.0662358
590	0.0131685	0.0662358
592	0.0110073	0.0662358
595	0.0653193	0.0662358
596	0.0223607	0.0662358
597	0.00660984	0.0662358
598	0.0126178	0.0662358
600	0.0362138	0.0662358
601	0.0571424	0.0662358
602	0.0401617	0.0662358
605	0.0628466	0.0662358
606	0.0310644	0.0662358
607	0.0167045	0.0662358
609	0.00600083	0.0662358
610	0.00344819	0.0662358
611	0.00482597	0.0662358
612	0.00769675	0.0662358
614	0.00640312	0.0662358
615	0.00141421	0.0662358
616	0.0060407	0.0662358
617	0.0015	0.0662358
621	0.0217862	0.0662358
622	0.0309595	0.0662358
623	0.0209275	0.0662358
624	0.00934077	0.0662358
625	0.043672	0.0662358
626	0.0433848	0.0662358
627	0.0505573	0.0662358
628	0.0300801	0.0662358
629	0.0197342	0.0662358
630	0.0586506	0.0662358
631	0.121529	0.0662358
632	0.0388747	0.0662358
633	0.0110454	0.0662358
634	0.0165759	0.0662358
635	0.0130138	0.0662358
637	0.0013	0.0662358
639	0.00203961	0.0662358
640	0.0025	0.0662358
641	0.0078032	0.0662358
646	0.00524976	0.0662358
647	0.00111803	0.0662358
648	0.00565685	0.0662358
649	0.00702567	0.0662358
650	0.0491232	0.0662358
651	0.00534883	0.0662358
652	0.0052	0.0662358
653	0.01	0.0662358
654	0.00901388	0.0662358
661	0.0191377	0.0662358
662	0.0111036	0.0662358
663	0.0111427	0.0662358
664	0.015003	0.0662358
665	0.0152315	0.0662358
666	0.0084119	0.0662358
667	0.0121062	0.0662358
669	0.0299292	0.0662358
672	0.00305941	0.0662358
673	0.0205448	0.0662358
675	0.0109563	0.0662358
676	0.0176241	0.0662358
677	0.0300468	0.0662358

[truncated: 5 more sheets: Fig. 5g,h, Sup Fig 6 d,e, Sup Fig 7c,d, Sup Fig. 10c,d, Sup Table 1]
